# Supplementary material for: Glucocorticoid Receptor (NR3C1) Variants Associate with the Muscle Strength and Size Response to Resistance Training
Source: PLoS One. 2016 Jan 28;11(1):e0148112. doi: 10.1371/journal.pone.0148112 (PMC4731199; doi:10.1371/journal.pone.0148112)
Supplement: S1 File — (XLS) [file pone.0148112.s001.xls]

## Sheet: FAMUSS NR3C1 Database 12082015
subjectid	race	gender	gender_coded	age	Calc_preBMI	Distancewalkedwk	Totalkcalexpendedwk	LogTotalkcalexpendedwk	Kcalexpvig	Kcalexpmod	Hrs_PA_vig_wk	Hrs_PA_mod_wk	Hr_PA_lgt_wk	Hr_PA_sit_wk	Hr_PA_sleep_wk	Totalenergyexpendmet	LogTotalenergyexpendmet	PA_Data	NR3C1_rs10482616_rec	NR3C1_rs10482616_dom	NR3C1_rs10482614_rec	NR3C1_rs10482614_dom	NR3C1_rs4634384_rec	NR3C1_rs4634384_dom	NR3C1_rs6195_rec	NR3C1_rs6195_dom	Bi_ND_PRE	Bi_NDCH	V23_ND_AVG_kg	ND23CH	RT_Data
FA-1801	Caucasia	Female	2	27	33.1117	0.0833333	134.884	2.12996	0	50.8844	7	5.75	44.25	55	56	258.75	2.41288	1	1	1	3	3	3	3	1	1	14.9	10.7383	36.3503	13.6137	1
FA-1802	Caucasia	Male	1	36	25.8451	3	3908.22	3.59198	1556.22	0	33	33	25	28	49	424	2.62737	1	1	1	1	1	2	1	1	1	17.4	9.77011	71.2402	16.4121	1
FA-1803	Caucasia	Female	2	24	22.2963	1	1395.05	3.14459	269.97	313.081	5	27	33	47	56	280	2.44716	1	2	2	1	1	1	1	1	1	14.6	6.84932	38.4614	13.1655	1
FA-1804	Caucasia	Female	2	40	25.9976	0.166667	112	2.04922	0	0	0	0	55	57	56	223	2.3483	1	1	1	1	1	1	1	1	1	13.2	14.3939	14.021	73.8802	1
FA-1805	Caucasia	Female	2	32	22.2935	0.0833333	647.499	2.81124	296.826	70.6728	0	16	63	41	48	263	2.41996	1	2	2	1	1	2	1	1	1	13.5	25.1852	26.4077	11.9198	1
FA-1807	Caucasia	Female	2	30	22.2963	2	2658.25	3.4246	881.997	404.249	7	34	41	40	46	312	2.49415	1	1	1	3	3	3	3	1	1	12.1	14.0496	37.7274	14.9218	1
FA-1809	Caucasia	Female	2	28	24.6293	0.0833333	1155.13	3.06263	203.538	839.593	7	28	45	32	56	304	2.48287	1	3	2	1	1	1	1	1	1	15.1	23.1788	38.0679	33.6911	1
FA-1812	Caucasia	Female	2	30	21.805	2	4595.29	3.66231	3139.29	0	9	14	28	63	54	269	2.42975	1	1	1	1	1	3	3	1	1	12.7	11.811	31.3109	6.52489	1
FA-1813	Caucasia	Female	2	20	19.3432	2	1624	3.21059	0	0	0	14	60	44	50	256	2.40824	1	1	1	1	1	1	1	1	1	10.8	22.2222	31.5227	32.0211	1
FA-1816	Caucasia	Female	2	24	24.5965	0.5	2300.17	3.36176	0	1908.17	7	19	72	21	49	313	2.49554	1	1	1	1	1	2	1	1	1	15	15.3333	44.7795	20.6489	1
FA-1819	Caucasia	Male	1	34	30.7373	0.333333	359.154	2.55528	79.1536	0	0	14	56	56	42	252	2.4014	1	1	1	3	3	2	1	1	1	20.77	22.3399	85.0191	15.5215	1
FA-1820	Caucasia	Female	2	31	21.7554	1	1016.07	3.00692	204.068	0	7	7	28	70	56	245	2.38917	1	1	1	#NULL!	#NULL!	3	3	1	1	12.28	1.30293	33.2782	34.1064	1
FA-1821	Caucasia	Male	1	38	22.2378	1.33333	1791.32	3.25317	39.5768	296.826	2	35	32	39	60	280	2.44716	1	1	1	1	1	2	1	1	1	15.81	21.6951	72.5946	11.9033	1
FA-1824	Caucasia	Female	2	30	28.498	1	14855.8	4.1719	5653.83	8501.94	20	27	45	21	55	367	2.56467	1	2	2	1	1	1	1	1	1	16.38	5.31136	58.3541	31.9243	1
FA-1825	Caucasia	Male	1	35	22.0238	1.25	5023.29	3.70099	0	4127.29	21	21	56	14	56	371	2.56937	1	1	1	1	1	3	3	1	1	26.54	16.6541	105.351	3.51217	1
FA-1827	Caucasia	Male	1	20	24.8767	0.416667	6356.52	3.80322	5936.52	0	6	27	30	40	65	282	2.45025	1	1	1	3	3	2	1	1	1	21.63	15.0717	67.6157	30.2596	1
FA-1829	Caucasia	Female	2	40	30.5414	0.25	1080.74	3.03372	0	912.74	4	8.5	37	63	55.5	242	2.38382	1	2	2	1	1	2	1	1	1	12.62	0.871632	19.4388	49.6302	1
FA-1831	Caucasia	Female	2	23	22.8354	1.16667	1284.7	3.1088	0	388.701	7	11	22	52	76	247	2.3927	1	2	2	1	1	2	1	1	1	11.59	17.4288	27.1946	36.0045	1
FA-1835	Caucasia	Female	2	20	19.051	0.583333	1387.14	3.14212	791.536	63.6055	8	26	44	31	59	304	2.48287	1	1	1	3	3	3	3	1	1	9.4	22.5532	20.029	42.1232	1
FA-1839	Caucasia	Female	2	24	21.9097	1	1258.05	3.0997	0	530.046	0	39	31	35	63	277	2.44248	1	2	2	1	1	1	1	1	1	14.68	2.3842	35.7298	36.6794	1
FA-1845	Caucasia	Female	2	31	29.8269	#NULL!	#NULL!	#NULL!	#NULL!	#NULL!	#NULL!	#NULL!	#NULL!	#NULL!	#NULL!	#NULL!	#NULL!	0	1	1	1	1	3	3	1	1	14.68	-0.885559	42.3885	-4.10568	1
FA-1850	Caucasia	Female	2	22	25.0156	3	2828	3.45148	0	587.998	7	7	40	64	50	257	2.40993	1	2	2	1	1	1	1	1	1	11.47	11.1595	22.6319	25.8442	1
FA-1853	Caucasia	Female	2	31	21.298	3	3145.42	3.49768	989.42	0	9	26	54	23	56	319	2.50379	1	2	2	1	1	1	1	1	1	8.48	28.184	28.6852	27.9873	1
FA-1857	Caucasia	Male	1	29	30.5541	0.333333	1212.88	3.08382	169.615	763.266	9	23	30	48	58	289	2.4609	1	1	1	1	1	2	1	1	1	14.21	21.1823	78.0123	5.6838	1
FA-1858	Caucasia	Male	1	33	33.0585	0	149.103	2.17349	37.1032	0	0	2	9	92	65	181	2.25768	1	2	2	1	1	1	1	1	1	23.35	8.69379	79.2684	5.00191	1
FA-1859	Caucasia	Female	2	21	22.6774	1	1486.42	3.17214	0	254.422	0	32	42	24	70	274	2.43775	1	2	2	1	1	1	1	1	1	9.77	9.31423	28.8517	19.4335	1
FA-1873	Caucasia	Male	1	35	26.6853	3	3008.05	3.47828	760.44	63.6055	2	24	70	21	51	296	2.47129	1	1	1	1	1	3	3	1	1	13.57	11.0538	58.2406	13.9145	1
FA-1874	Caucasia	Female	2	37	23.5096	0.333333	3270	3.51455	118.73	2927.27	6	42	20	51	49	302	2.48001	1	1	1	2	1	2	1	2	2	10.21	29.285	46.762	14.8544	1
FA-1875	Caucasia	Female	2	20	21.6115	0.5	4850.31	3.68577	0	4486.31	0	42	39	29	58	291	2.46389	1	1	1	1	1	2	1	1	1	9.61	25.8065	33.5128	22.5785	1
FA-1876	Caucasia	Male	1	27	23.3193	1	812.269	2.9097	0	28.2691	10	35	39	39	45	327	2.51455	1	1	1	1	1	2	1	1	1	15.59	6.15779	55.4561	11.2703	1
FA-1878	Caucasia	Female	2	27	21.2541	0.5	616	2.78958	0	0	0	92	12	12	52	364	2.5611	1	1	1	1	1	2	1	1	1	8.78	7.1754	33.4749	3.48101	1
FA-1880	Caucasia	Female	2	39	21.4903	1	2169.99	3.33646	1469.99	0	5	10.75	50	46	56.25	264.5	2.42243	1	2	2	1	1	1	1	1	1	10.69	9.44808	36.2443	20.0626	1
FA-1881	Caucasia	Female	2	20	18.2814	0.5	2467.49	3.39226	0	2131.49	4	14	23	72	55	239	2.3784	1	2	2	2	1	2	1	1	1	6.98	28.3668	24.1377	28.5893	1
FA-1882	Caucasia	Female	2	35	21.8318	1	4389.39	3.6424	0	3166.14	5	42	44.5	21	55.5	321.5	2.50718	1	1	1	1	1	3	3	1	1	9.45	6.13757	27.5729	5.84523	1
FA-1883	Caucasia	Female	2	22	26.4674	0.5	1810.76	3.25786	0	1418.76	35	42	19	9	63	446	2.64933	1	1	1	1	1	1	1	1	1	8.68	11.9816	37.5004	-4.15658	1
FA-1886	Caucasia	Female	2	30	23.5624	0.666667	935.61	2.97109	0	263.61	5	4.5	38	61	59.5	240	2.38021	1	2	2	1	1	2	1	1	1	7.2	18.1944	31.2276	20.7172	1
FA-1887	Caucasia	Female	2	22	35.7329	1.5	2074.62	3.31694	0	1010.62	7	19	57	36	49	298	2.47422	1	2	2	1	1	2	1	1	1	10.04	12.1514	39.9974	5.80779	1
FA-1894	Caucasia	Female	2	21	19.3664	3	3612.94	3.55786	1568.94	508.844	7	56	28	21	56	343	2.53529	1	1	1	1	1	1	1	1	1	9.83	15.2594	28.1329	18.6391	1
FA-1898	Caucasia	Female	2	33	29.0783	0.208333	746.373	2.87296	0	606.373	4	45.5	56	14	48.5	335	2.52504	1	1	1	1	1	2	1	1	1	10.55	10.8057	30.5996	10.7072	1
FA-1901	Caucasia	Male	1	32	27.0546	0.0833333	84	1.92428	0	0	0	12	29	85	42	221	2.34439	1	2	2	1	1	1	1	1	1	16.92	18.1442	54.5557	19.1401	1
FA-1902	Caucasia	Female	2	23	20.1265	0.333333	618.691	2.79147	0	282.691	9	30	51	29	49	324	2.51055	1	2	2	1	1	3	3	1	1	8.92	8.18386	28.602	26.9841	1
FL-1505	Caucasia	Male	1	19	31.6228	3	2716.81	3.43406	673.805	0	0	14	77	21	56	273	2.43616	1	1	1	2	1	3	3	1	1	25.3	20.9486	73.7599	-2.50308	1
FL-1506	Caucasia	Male	1	26	22.1211	1.33333	1512	3.17955	392.999	0	0	21	7	77	63	217	2.33646	1	1	1	2	1	2	1	1	1	18.6	6.98925	42.4717	4.18671	1
FL-1508	Caucasia	Male	1	20	26.1355	1	1721.12	3.23581	881.583	56.5383	9	23	29	51	56	288	2.45939	1	1	1	1	1	1	1	1	1	25.8	27.907	67.4871	33.423	1
FL-1511	Caucasia	Male	1	19	22.8116	1	2828.06	3.45149	1346.61	572.45	35	49	7	21	56	448	2.65128	1	1	1	1	1	3	3	1	1	20.8	8.65385	82.7945	17.4374	1
FL-1519	Caucasia	Male	1	20	35.2361	1.16667	2253.02	3.35276	480.868	961.15	0	7	28	83	50	210	2.32222	1	1	1	1	1	1	1	1	1	25.2	30.5556	79.8283	21.0616	1
FL-1523	Caucasia	Male	1	19	25.1763	2	11180.8	4.04847	2827.91	4099.02	23	16	7	24	98	322	2.50786	1	1	1	1	1	1	1	1	1	23.1	10.8225	90.8605	13.491	1
FL-1527	Caucasia	Female	2	19	23.3684	1.375	1080.62	3.03367	0	128.625	0	11	14	83	60	204	2.30963	1	1	1	2	1	2	1	1	1	13.3	25.5639	27.6637	15.6455	1
FL-1529	Caucasia	Female	2	19	19.7707	1.5	1456	3.16316	0	0	0	30	43	49	46	271	2.43297	1	2	2	1	1	2	1	1	1	12.8	17.1875	25.4467	17.6925	1
FL-1533	Caucasia	Female	2	20	25.6832	1	1836.15	3.26391	0	814.151	0	20	18	70	60	226	2.35411	1	1	1	1	1	2	1	1	1	14.9	15.4362	35.6466	20.484	1
FL-1534	Caucasia	Male	1	26	21.9508	1	728	2.86213	0	0	0	0	16	94	58	184	2.26482	1	1	1	2	1	2	1	1	1	16.6	27.1084	53.2466	44.0671	1
FL-1535	Caucasia	Female	2	21	22.6529	#NULL!	#NULL!	#NULL!	#NULL!	#NULL!	#NULL!	#NULL!	#NULL!	#NULL!	#NULL!	#NULL!	#NULL!	0	1	1	1	1	2	1	1	1	16.5	30.303	37.5004	37.6513	1
FL-1536	Caucasia	Male	1	25	23.529	1.5	2700.25	3.4314	441.998	551.248	11	33	24	38	62	313	2.49554	1	1	1	1	1	3	3	1	1	20.2	0.990099	71.6336	17.9254	1
FL-1540	Caucasia	Female	2	20	22.9985	1	1166.71	3.06696	494.71	0	5	16	42	21	84	267	2.42651	1	1	1	2	1	3	3	1	1	13.1	22.9008	32.9074	38.2847	1
FL-1548	Caucasia	Female	2	17	20.8296	2	1745.22	3.24185	0	233.22	19	23	35	42	49	344	2.53656	1	3	2	1	1	1	1	1	1	14.5	18.6207	28.9425	29.5163	1
FL-1551	Caucasia	Male	1	21	31.1579	0.5	546.404	2.73751	0	42.4037	0	9	57	38	64	243	2.38561	1	1	1	1	1	1	1	1	1	31	24.5161	93.2667	19.0005	1
FL-1553	Caucasia	Female	2	20	27.3659	2	4451.99	3.64855	2940.99	0	18	28	52	18	52	366	2.56348	1	2	2	1	1	1	1	1	1	11.7	21.3675	50.4697	-31.5142	1
FL-1554	Caucasia	Male	1	19	30.538	1.33333	1382.57	3.14069	0	247.355	0	21	56	31	60	266	2.42488	1	2	2	1	1	2	1	1	1	24.1	27.8008	94.0234	-9.04555	1
FL-1557	Caucasia	Female	2	20	22.0209	6.66667	6494.18	3.81252	1128.94	886.237	7	41	22	43	55	307	2.48714	1	1	1	1	1	2	1	1	1	15.8	21.519	49.6827	6.33567	1
FL-1558	Caucasia	Female	2	22	24.4151	2.5	2269.61	3.35595	169.615	0	17	32	28	35	56	345	2.53782	1	1	1	2	1	3	3	1	1	15.2	34.8684	50.5529	-13.5459	1
FL-1563	Caucasia	Female	2	19	34.3819	2	3223.66	3.50835	1375.59	407.075	5	14	35	56	58	256	2.40824	1	1	1	2	1	3	3	1	1	16.5	7.87879	49.0396	6.71193	1
FL-1564	Caucasia	Male	1	19	23.6253	2	1710.69	3.23317	0	282.691	2	28	37	31	70	271	2.43297	1	2	2	1	1	2	1	1	1	21.88	13.6654	60.8284	5.18721	1
FL-1569	Caucasia	Male	1	23	35.8884	0.75	1295.54	3.11245	0	791.536	15	18	45	34	56	324	2.51055	1	2	2	1	1	2	1	1	1	25.16	21.3037	90.9438	-3.26982	1
FL-1571	Caucasia	Male	1	18	21.3945	1.66667	1759.15	3.2453	79.1536	0	0	7	49	49	63	231	2.36361	1	1	1	2	1	3	3	1	1	#NULL!	#NULL!	47.9046	11.4042	1
FL-1575	Caucasia	Female	2	23	22.8269	#NULL!	#NULL!	#NULL!	#NULL!	#NULL!	#NULL!	#NULL!	#NULL!	#NULL!	#NULL!	#NULL!	#NULL!	0	1	1	1	1	2	1	1	1	12.38	15.5897	29.7143	-3.59053	1
FL-1576	Caucasia	Female	2	23	18.9685	3.16667	2789.7	3.44556	148.413	93.2881	3	20.5	39	48	57.5	263	2.41996	1	1	1	1	1	3	3	1	1	13.42	12.4441	20.9143	9.76845	1
FL-1577	Caucasia	Female	2	22	17.9899	0.166667	336	2.52634	0	0	5	7	30	56	70	237	2.37475	1	1	1	1	1	2	1	1	1	17.52	11.8151	29.1998	10.5727	1
FL-1579	Caucasia	Male	1	19	21.8331	1	896	2.95231	0	0	4	13	47.5	54	49.5	261.5	2.41747	1	1	1	1	1	1	1	1	1	15.88	11.9018	57.1964	-3.22794	1
FL-1580	Caucasia	Female	2	23	33.9971	2.5	1792	3.25334	0	0	2	23	38	40	65	262	2.4183	1	#NULL!	#NULL!	3	3	3	3	1	1	20.89	4.40402	40.0201	-4.85914	1
FL-1581	Caucasia	Male	1	18	23.4932	1	2113.46	3.32499	0	1413.46	14	42	26	30	56	348	2.54158	1	1	1	1	1	1	1	1	1	18.27	33.4975	56.9997	13.3015	1
FL-1583	Caucasia	Female	2	18	21.4605	0.666667	504	2.70243	0	0	0	19	42	33	74	248	2.39445	1	1	1	2	1	2	1	1	1	12.4	19.2742	21.0959	21.8795	1
FL-1584	Caucasia	Female	2	19	31.705	2	2063.44	3.31459	193.937	305.13	7	23	43	40	55	292	2.46538	1	2	2	1	1	1	1	1	1	19.78	8.59454	38.3176	11.5521	1
FL-1588	Caucasia	Male	1	26	23.6474	0.333333	3188.22	3.50355	0	2544.22	16	0	40	59.5	52.5	288	2.45939	1	1	1	1	1	2	1	1	1	20.02	16.6334	45.9826	4.26197	1
FL-1589	Caucasia	Female	2	27	33.8181	0.333333	2368.82	3.37453	1094.07	771.747	5	5	27	47	84	230	2.36173	1	1	1	1	1	2	1	2	2	16.65	30.6907	25.4013	30.6524	1
FL-1592	Caucasia	Female	2	23	22.4946	2.5	2085.46	3.3192	237.461	0	5	11	52	44.5	55.5	267	2.42651	1	1	1	1	1	1	1	2	2	12.14	31.631	27.1341	29.2805	1
FL-1593	Caucasia	Male	1	28	27.4644	0.75	1801.15	3.25555	367.499	593.652	9	9	42	52	56	273	2.43616	1	1	1	3	3	3	3	1	1	21.09	31.9583	56.3717	16.1745	1
FL-1595	Caucasia	Female	2	19	24.2	0.0833333	552.123	2.74204	0	496.123	7	14	70	21	56	301	2.47857	1	1	1	1	1	2	1	1	1	9.98	18.5371	25.2424	37.7698	1
FL-1596	Caucasia	Male	1	19	33.7485	0.0833333	552.123	2.74204	0	496.123	7	11	45	45	60	270	2.43136	1	2	2	1	1	1	1	1	1	23.79	17.4023	93.2894	9.2546	1
FL-1597	Caucasia	Male	1	28	20.7483	2.5	2361.35	3.37316	89.0478	452.306	3	4.5	35	70	55.5	227	2.35603	1	1	1	1	1	3	3	1	1	16.79	30.9708	70.7862	11.9401	1
FL-1598	Caucasia	Female	2	22	28.8862	1.125	1755.26	3.24434	0	718.743	21	25	45	19	58	368	2.56585	1	1	1	2	1	3	3	1	1	13.07	10.8646	43.8261	7.61395	1
FL-1601	Caucasia	Female	2	20	18.9572	0.666667	1720.11	3.23556	1273.11	0	11	7	19	22	109	256	2.40824	1	1	1	1	1	2	1	1	1	7.57	34.8745	11.6148	34.9837	1
FL-1603	Caucasia	Female	2	18	23.3418	0.25	3396.74	3.53106	1764.99	1212.75	14	21	49	14	70	329	2.5172	1	2	2	1	1	1	1	1	1	10.98	23.4062	28.7306	17.8299	1
FL-1604	Caucasia	Female	2	19	21.1416	0.833333	1293.92	3.11191	0	621.921	7	14	35	42	70	266	2.42488	1	1	1	1	1	2	1	1	1	11.83	13.694	31.7876	7.80766	1
FL-1605	Caucasia	Female	2	18	20.7988	3	2128.54	3.32808	0	56.5383	7	21	49	42	49	294	2.46835	1	1	1	1	1	2	1	1	1	11.36	15.9331	32.4837	0.768693	1
FL-1610	Caucasia	Female	2	18	29.1705	2	5486.24	3.73927	0	3638.24	21	21	28	35	63	343	2.53529	1	2	2	1	1	1	1	1	1	10.24	29.0039	33.0739	36.9023	1
FL-1611	Caucasia	Female	2	19	26.6747	2	4299.74	3.63344	1324	1212.75	21	21	28	35	63	343	2.53529	1	2	2	1	1	1	1	1	1	12.1	30.9917	32.6653	14.7556	1
FL-1612	Caucasia	Female	2	18	21.3352	1	2904.18	3.46302	0	2120.18	18	19	28	44	59	324	2.51055	1	1	1	1	1	3	3	1	1	10.12	15.415	22.246	43.0612	1
FL-1613	Caucasia	Female	2	18	20.0454	1	4341.06	3.6376	3642.06	0	12	30	25	38	63	313	2.49554	1	2	2	1	1	1	1	1	1	9.11	16.685	21.3002	12.0782	1
FL-1617	Caucasia	Female	2	20	23.5573	0.416667	347.846	2.54139	67.8459	0	7	9	32	50	70	253	2.40312	1	2	2	1	1	2	1	1	1	10.13	16.2883	24.4782	3.49304	1
FL-1618	Caucasia	Female	2	18	19.3064	2	1559.79	3.19307	19.7884	0	12	52	14	30	60	346	2.53908	1	2	2	2	1	2	1	1	1	9.14	26.6958	23.661	20.5309	1
FL-1619	Caucasia	Female	2	24	30.0887	0.416667	1396.97	3.14519	687.94	318.028	7	7	49	49	56	266	2.42488	1	1	1	2	1	2	1	2	2	15.14	20.2114	37.3869	35.5394	1
FL-1620	Caucasia	Male	1	21	24.8497	#NULL!	#NULL!	#NULL!	#NULL!	#NULL!	#NULL!	#NULL!	#NULL!	#NULL!	#NULL!	#NULL!	#NULL!	0	1	1	1	1	1	1	1	1	23.96	30.2588	88.2198	11.2531	1
FL-1621	Caucasia	Female	2	18	22.0813	1	2252.58	3.35268	0	1413.46	4	27	49	39	49	291	2.46389	1	1	1	2	1	3	3	1	1	11.9	14.6218	37.8182	25.7703	1
FL-1622	Caucasia	Female	2	19	21.4622	3	4322.46	3.63573	425.037	1042.42	12	60	19	19	58	367	2.56467	1	1	1	1	1	2	1	1	1	14.28	23.1793	44.6736	8.55352	1
FL-1625	Caucasia	Female	2	19	23.9952	1.5	1304.02	3.11528	0	212.018	7	34	26	50	51	297	2.47276	1	2	2	2	1	3	3	1	1	#NULL!	#NULL!	38.3025	15.7053	1
FL-1633	Caucasia	Female	2	19	21.4832	2	3398.49	3.53129	1887.49	0	7	14	14	56	77	245	2.38917	1	1	1	2	1	3	3	1	1	10.28	21.0117	18.4248	45.9959	1
FL-1637	Caucasia	Female	2	21	24.4429	1.41667	5641.98	3.75143	4410.98	0	7	11	61	53	36	286	2.45637	1	1	1	1	1	2	1	1	1	11.59	23.2959	32.915	8.27586	1
FL-1639	Caucasia	Female	2	20	21.4104	2	8623.91	3.9357	6699.37	56.5383	14	14	28	42	70	294	2.46835	1	1	1	2	1	3	3	1	1	11.14	26.2118	32.1886	8.86225	1
FL-1641	Caucasia	Male	1	20	19.6485	2	1813.87	3.25861	0	385.874	9	19	21	64	55	272	2.43457	1	2	2	2	1	#NULL!	#NULL!	#NULL!	#NULL!	#NULL!	#NULL!	54.9189	14.3703	1
FL-1643	Caucasia	Female	2	19	21.7934	0.833333	2407.99	3.38166	1764.99	0	9	16	45	38	60	290	2.4624	1	2	2	1	1	2	1	1	1	10.18	40.9627	32.8091	21.1024	1
HH-007	Caucasia	Male	1	33	25.3941	0.125	1044.07	3.01873	0	848.074	0	48	46	18	56	310	2.49136	1	1	1	1	1	2	1	1	1	28.8	24.6528	71.4218	31.052	1
HH-008	Caucasia	Female	2	31	25.8219	0.5	1072.23	3.03029	681.226	0	3	11	47.5	51	55.5	252.5	2.40226	1	2	2	1	1	2	1	1	1	16.2	27.1605	40.1412	9.51932	1
HH-011	Caucasia	Female	2	25	33.6396	1	925.615	2.96643	0	169.615	0	9	68	45	46	254	2.40483	1	1	1	2	1	#NULL!	#NULL!	1	1	18.9	22.7513	18.7502	54.8023	1
HH-012	Caucasia	Female	2	19	24.3636	1	1207.5	3.08189	0	367.499	18	14	23	63	50	309	2.48996	1	1	1	2	1	3	3	1	1	16.2	44.4444	35.2682	32.4608	1
HH-014	Caucasia	Male	1	34	22.2944	0.25	906.498	2.95737	515.498	0	0	9	64	39	56	250	2.39794	1	1	1	2	1	2	1	1	1	23	20.4348	70.4759	14.2796	1
HH-017	Caucasia	Male	1	23	19.7936	2	1992.84	3.29947	339.23	169.615	7	33	42	35	51	311	2.49276	1	1	1	1	1	1	1	2	2	20.3	5.91133	70.4684	7.72039	1
HH-022	Caucasia	Female	2	34	18.9781	0.708333	1027.25	3.01168	0	551.248	0	14	56	34	64	252	2.4014	1	2	2	1	1	2	1	1	1	12	20	23.8804	10.8365	1
HH-023	Caucasia	Male	1	40	28.3541	1	952	2.97864	0	0	0	7	33	70	58	215	2.33244	1	1	1	2	1	2	1	1	1	36.4	32.1429	68.3573	32.0788	1
HH-024	Caucasia	Female	2	26	22.6144	2	1484	3.17143	0	0	5	11	55	37.5	59.5	270	2.43136	1	1	1	1	1	2	1	1	1	13.3	29.3233	29.0711	20.7704	1
HH-025	Caucasia	Female	2	28	20.76	3	5239.36	3.71928	2012.82	791.536	23	61	19	16	49	424	2.62737	1	2	2	1	1	2	1	1	1	13.2	29.5455	30.2894	16.4127	1
HH-026	Caucasia	Female	2	34	20.201	1.75	1596.57	3.20319	49.471	135.692	0	64	29	19	56	325	2.51188	1	1	1	1	1	2	1	1	1	13.9	37.4101	40.7843	15.7328	1
HH-027	Caucasia	Female	2	34	18.7581	1	1027.28	3.01169	168.201	19.0817	23	30	31	28	56	374	2.57287	1	1	1	1	1	1	1	2	2	14.7	15.6463	29.5554	7.8341	1
HH-030	Caucasia	Male	1	27	21.7645	1	763.774	2.88296	0	7.77401	0	0	70	49	49	238	2.37658	1	1	1	1	1	2	1	1	1	23.6	18.6441	118.206	15.9519	1
HH-031	Caucasia	Male	1	29	26.8657	2.5	7300.17	3.86333	5061.17	0	5	24	65	16	58	306	2.48572	1	1	1	2	1	3	3	1	1	31.6	8.22785	107.878	-1.01705	1
HH-033	Caucasia	Female	2	21	27.7128	3.08333	9448.63	3.97537	4948.1	2261.53	14	42.5	27.5	32	52	350.5	2.54469	1	1	1	3	3	3	3	1	1	15.3	10.4575	53.5115	-4.55317	1
HH-034	Caucasia	Female	2	29	29.3348	0.5	1642.1	3.2154	784.468	381.633	4	7	56	45.5	55.5	258	2.41162	1	2	2	1	1	2	1	1	1	14.8	21.6216	59.3908	3.2743	1
HH-035	Caucasia	Female	2	38	25.7905	2	3350.84	3.52515	0	1978.84	11	15	35.5	70	36.5	288.5	2.46015	1	1	1	2	1	2	1	1	1	10.4	26.9231	20.8235	188.953	1
HH-039	Caucasia	Male	1	34	43.7582	0.291667	780.431	2.89233	29.6826	330.749	0	47	39	30	52	301	2.47857	1	1	1	1	1	1	1	1	1	26.47	18.6249	58.112	2.89063	1
HH-040	Caucasia	Female	2	21	20.192	2	2316.59	3.36485	693.594	0	7	14	47	49	51	278	2.44404	1	1	1	1	1	2	1	2	2	16.7	11.976	30.8493	15.2808	1
HH-042	Caucasia	Female	2	39	28.7856	0.0833333	112	2.04922	0	0	2	9	54	54	49	250	2.39794	1	1	1	1	1	1	1	1	1	15.3	10.4575	39.2332	30.1832	1
HH-045	Caucasia	Female	2	30	23.026	1	4360.04	3.63949	1103.5	2473.55	7	7	47	51	56	264	2.4216	1	1	1	1	1	2	1	2	2	15.2	15.1316	33.9895	7.83615	1
HH-046	Caucasia	Female	2	21	22.4069	0.25	534.422	2.72788	0	254.422	0	18	69	11	70	273	2.43616	1	1	1	2	1	3	3	1	1	13.2	25.7576	26.0218	9.79936	1
HH-047	Caucasia	Female	2	31	29.6548	1	1168.46	3.06761	293.999	90.4612	9	32	26	55	46	303	2.48144	1	1	1	1	1	2	1	1	1	15.2	24.3421	30.244	14.7361	1
HH-050	Caucasia	Female	2	23	18.9685	1.5	1176	3.07041	0	0	0	28	28	56	56	252	2.4014	1	2	2	2	1	2	1	1	1	14.27	12.1233	21.7239	31.1041	1
HH-053	Caucasia	Male	1	39	28.2027	2	1928.43	3.2852	360.431	0	4	36	70	9	49	330	2.51851	1	1	1	1	1	2	1	1	1	32.42	20.3578	75.0008	11.5416	1
HH-055	Caucasia	Female	2	23	20.4961	2	2287.82	3.35942	657.551	175.269	0	28	42	42	56	266	2.42488	1	1	1	2	1	2	1	1	1	14.66	17.3261	19.9836	23.5895	1
HH-056	Caucasia	Male	1	38	29.5613	0.166667	719.232	2.85687	208.838	65.019	0	11	65	29	63	255	2.40654	1	1	1	1	1	1	1	1	1	26.16	4.66361	42.5625	3.66222	1
HH-057	Caucasia	Male	1	22	26.9516	0.833333	1538.92	3.18722	237.461	237.461	0	21	28	70	49	238	2.37658	1	1	1	1	1	1	1	1	1	14.05	26.1922	33.1798	13.6146	1
HH-058	Caucasia	Female	2	34	23.0432	0.333333	280	2.44716	0	0	0	7	50	51.5	59.5	232	2.36549	1	1	1	1	1	1	1	1	1	10	2.5	23.2221	-1.33594	1
HH-059	Caucasia	Female	2	36	23.0783	1	1124.04	3.05078	0	424.037	4	28	28	52	56	272	2.43457	1	1	1	1	1	1	1	1	1	#NULL!	#NULL!	20.5057	12.5461	1
HH-060	Caucasia	Male	1	30	31.3373	1	1547.54	3.18964	650.19	141.346	14	36	20	28	70	330	2.51851	1	1	1	2	1	2	1	1	1	17.22	19.2218	44.1515	4.73008	1
HH-062	Caucasia	Female	2	21	21.7972	#NULL!	#NULL!	#NULL!	#NULL!	#NULL!	#NULL!	#NULL!	#NULL!	#NULL!	#NULL!	#NULL!	#NULL!	0	1	1	1	1	2	1	1	1	8.7	25.977	12.9466	41.204	1
HH-063	Caucasia	Male	1	21	25.6195	#NULL!	#NULL!	#NULL!	#NULL!	#NULL!	#NULL!	#NULL!	#NULL!	#NULL!	#NULL!	#NULL!	#NULL!	0	2	2	1	1	2	1	1	1	20.23	16.955	64.6118	14.7675	1
HH-068	Caucasia	Female	2	23	24.4429	#NULL!	#NULL!	#NULL!	#NULL!	#NULL!	#NULL!	#NULL!	#NULL!	#NULL!	#NULL!	#NULL!	#NULL!	0	1	1	1	1	3	3	1	1	12.66	11.2954	26.6876	46.6969	1
HH-069	Caucasia	Female	2	20	17.6369	#NULL!	#NULL!	#NULL!	#NULL!	#NULL!	#NULL!	#NULL!	#NULL!	#NULL!	#NULL!	#NULL!	#NULL!	0	1	1	1	1	2	1	2	2	8.85	15.2542	22.8892	13.0248	1
HH-075	Caucasia	Female	2	34	36.7135	#NULL!	#NULL!	#NULL!	#NULL!	#NULL!	#NULL!	#NULL!	#NULL!	#NULL!	#NULL!	#NULL!	#NULL!	0	1	1	1	1	1	1	1	1	15.38	21.6515	30.5315	15.8612	1
HH-081	Caucasia	Male	1	32	28.0093	1	1261.61	3.10093	0	169.615	18	16	46	42	46	336	2.52634	1	1	1	2	1	2	1	1	1	21.63	24.5955	72.0725	8.28346	1
IR-2101	Caucasia	Male	1	23	25.5431	2	1958.85	3.292	49.471	565.383	9	39	34	22	64	325	2.51188	1	1	1	1	1	2	1	1	1	16.5	33.9394	62.8487	34.0958	1
IR-2102	Caucasia	Male	1	25	23.9716	3	2747.77	3.43898	395.768	0	0	9	41	58	60	227	2.35603	1	1	1	2	1	3	3	1	1	17.9	21.2291	46.7317	39.8964	1
IR-2105	Caucasia	Female	2	26	22.0813	#NULL!	#NULL!	#NULL!	#NULL!	#NULL!	#NULL!	#NULL!	#NULL!	#NULL!	#NULL!	#NULL!	#NULL!	0	1	1	1	1	2	1	1	1	12.7	17.3228	38.7489	26.3816	1
IR-2106	Caucasia	Male	1	22	26.6203	0.666667	1661.42	3.22048	989.42	0	5	27	32	42	62	279	2.4456	1	1	1	1	1	1	1	2	2	16.3	21.4724	79.4651	6.09408	1
IR-2107	Caucasia	Male	1	20	24.0029	3.33333	3699.06	3.56809	1179.06	0	7	10.5	51	32.5	67	275	2.43933	1	1	1	1	1	2	1	2	2	20.8	22.1154	95.4058	12.9062	1
IR-2108	Caucasia	Male	1	21	23.7938	1	1448.66	3.16097	474.921	77.7401	2	9	23	74	60	219	2.34044	1	1	1	1	1	2	1	1	1	16.7	26.3473	68.2211	19.2547	1
IR-2110	Caucasia	Female	2	21	26.9028	#NULL!	#NULL!	#NULL!	#NULL!	#NULL!	#NULL!	#NULL!	#NULL!	#NULL!	#NULL!	#NULL!	#NULL!	0	1	1	1	1	3	3	1	1	13.2	26.5152	41.2156	52.6712	1
IR-2113	Caucasia	Female	2	23	22.3054	2	2683.76	3.42874	465.027	706.728	12	25	28	38	65	306	2.48572	1	1	1	1	1	2	1	1	1	#NULL!	#NULL!	38.9381	6.14069	1
IR-2114	Caucasia	Male	1	21	22.0416	0.333333	830.71	2.91945	494.71	0	19	19	54	18	58	355	2.55023	1	2	2	1	1	2	1	1	1	18.7	10.1604	65.3382	-4.36595	1
IR-2116	Caucasia	Male	1	22	23.9155	2	2573.84	3.41058	949.843	0	19	21	16	49	63	321	2.50651	1	2	2	1	1	1	1	1	1	16.83	21.9251	62.0315	17.4189	1
IR-2118	Caucasia	Male	1	21	22.8116	3	4575.57	3.66045	59.3652	2332.2	0	14	42	42	70	238	2.37658	1	1	1	#NULL!	#NULL!	3	3	1	1	18.95	11.1346	64.241	20.5183	1
IR-2119	Caucasia	Male	1	23	20.6596	1	1041.25	3.01755	257.249	0	9	11	23	55	70	258	2.41162	1	1	1	1	1	2	1	1	1	15.67	21.0593	54.9416	3.86999	1
IR-2120	Caucasia	Female	2	20	22.9985	#NULL!	#NULL!	#NULL!	#NULL!	#NULL!	#NULL!	#NULL!	#NULL!	#NULL!	#NULL!	#NULL!	#NULL!	0	1	1	1	1	1	1	1	1	13.02	28.725	41.0794	19.4327	1
IR-2122	Caucasia	Male	1	25	23.2866	3	2856	3.45576	0	0	5	6.5	50	60	46.5	256	2.40824	1	1	1	1	1	3	3	1	1	14.8	42.5676	66.6245	24.2476	1
IR-2124	Caucasia	Male	1	18	21.4945	1.25	1211	3.08314	0	146.999	0	33	29	32	74	263	2.41996	1	#NULL!	#NULL!	1	1	#NULL!	#NULL!	1	1	18.17	22.6197	72.7913	3.3264	1
IR-2125	Caucasia	Male	1	18	24.8113	0.333333	3009.99	3.47857	2645.99	0	7	7	28	56	70	245	2.38917	1	1	1	1	1	1	1	1	1	19.08	30.1887	62.7958	14.5198	1
IR-2126	Caucasia	Male	1	24	23.4287	1	1257.95	3.09966	445.946	0	4	7	50	49	58	252	2.4014	1	1	1	2	1	3	3	1	1	17.45	17.192	71.0813	7.23866	1
IR-2129	Caucasia	Male	1	22	21.4633	1	1208.04	3.08208	424.037	0	4	28	24	42	70	268	2.42813	1	1	1	1	1	2	1	1	1	18.63	18.6795	57.9682	7.97546	1
IR-2130	Caucasia	Male	1	20	23.185	#NULL!	#NULL!	#NULL!	#NULL!	#NULL!	#NULL!	#NULL!	#NULL!	#NULL!	#NULL!	#NULL!	#NULL!	0	1	1	2	1	2	1	1	1	16.74	31.4815	77.0287	17.721	1
IR-2131	Caucasia	Male	1	20	23.8752	#NULL!	#NULL!	#NULL!	#NULL!	#NULL!	#NULL!	#NULL!	#NULL!	#NULL!	#NULL!	#NULL!	#NULL!	0	1	1	1	1	2	1	1	1	15.88	19.6474	56.7576	-4.7327	1
IR-2132	Caucasia	Male	1	29	24.9454	#NULL!	#NULL!	#NULL!	#NULL!	#NULL!	#NULL!	#NULL!	#NULL!	#NULL!	#NULL!	#NULL!	#NULL!	0	2	2	1	1	1	1	1	1	22.9	16.0699	80.7363	8.84724	1
IR-2135	Caucasia	Male	1	22	25.5205	0.166667	2707.24	3.43253	2315.24	0	19	10	23	50	66	306	2.48572	1	1	1	1	1	1	1	1	1	23.5	10.1702	78.9506	16.3696	1
IR-2137	Caucasia	Male	1	25	26.6793	#NULL!	#NULL!	#NULL!	#NULL!	#NULL!	#NULL!	#NULL!	#NULL!	#NULL!	#NULL!	#NULL!	#NULL!	0	1	1	1	1	2	1	1	1	19.67	15.6584	59.8069	11.4119	1
IR-2138	Caucasia	Female	2	20	23.3497	1	9377.82	3.9721	6332.28	2261.53	19	9	73	18	49	354	2.549	1	1	1	1	1	2	1	1	1	14.17	16.1609	45.0671	27.5688	1
IR-2141	Caucasia	Male	1	33	22.4892	3	2543.96	3.40551	0	457.96	4	10.5	42	56	55.5	251	2.39967	1	1	1	1	1	2	1	1	1	16.44	18.1265	47.0949	34.7686	1
IR-2142	Caucasia	Male	1	25	24.092	#NULL!	#NULL!	#NULL!	#NULL!	#NULL!	#NULL!	#NULL!	#NULL!	#NULL!	#NULL!	#NULL!	#NULL!	0	1	1	1	1	2	1	1	1	20.31	25.8493	55.9328	15.8279	1
IR-2146	Caucasia	Female	2	19	21.1623	2	3327.99	3.52218	865.742	698.247	8	24.5	24	42	69.5	281	2.44871	1	1	1	3	3	3	3	1	1	8.71	23.8806	34.0349	25.7892	1
IR-2147	Caucasia	Female	2	18	25.0568	0.833333	2107	3.32366	0	1323	7	4	15	88	54	226	2.35411	1	1	1	1	1	2	1	1	1	9.45	28.8889	40.4438	14.0692	1
IR-2148	Caucasia	Female	2	18	30.0682	0.666667	4932	3.69302	1929.37	2442.63	10	9	27	66.5	55.5	263	2.41996	1	1	1	1	1	2	1	1	1	9.62	19.0229	44.5071	37.3002	1
IR-2149	Caucasia	Female	2	19	23.6474	1.5	4028.19	3.60511	1385.19	1523	12	9	43	48	56	289	2.4609	1	2	2	2	1	2	1	1	1	10.52	30.5133	37.1221	30.7786	1
IR-2150	Caucasia	Male	1	18	21.3834	1.5	2030.37	3.30757	994.367	0	9	28	47	34	50	316	2.49969	1	1	1	1	1	3	3	1	1	13.47	31.6258	58.2785	9.71176	1
IR-2151	Caucasia	Male	1	19	25.3941	2	3543.61	3.54945	1639.61	0	5	7	44.5	42	69.5	251.5	2.40054	1	2	2	1	1	1	1	1	1	14.66	10.0955	61.5246	19.3088	1
IR-2152	Caucasia	Male	1	18	23.6474	0.833333	5511.81	3.74129	4135.77	424.037	32	32	31	26	47	423	2.62634	1	1	1	1	1	2	1	1	1	16.39	22.6968	49.9324	20.0485	1
IR-2153	Caucasia	Female	2	18	24.5783	2	3086.12	3.48941	1444.55	129.567	19	49	14	16	70	375	2.57403	1	3	2	1	1	1	1	1	1	11.37	17.3263	40.5195	32.7544	1
IR-2154	Caucasia	Male	1	18	19.5756	1	2769.91	3.44247	442.412	1102.5	6	18	37	55	52	271	2.43297	1	1	1	2	1	2	1	1	1	10.26	11.501	49.5919	25.7705	1
IR-2155	Caucasia	Male	1	18	22.5919	1	10505.9	4.02143	3561.91	5879.98	25	36	14	39	54	379	2.57864	1	1	1	2	1	2	1	1	1	15.5	33.6774	66.738	11.1111	1
IR-2156	Caucasia	Male	1	19	19.7703	4	5461.34	3.7373	2204.99	288.345	12	28	38	37	53	322	2.50786	1	1	1	2	1	2	1	1	1	14.91	24.1449	65.1641	38.1096	1
IR-2157	Caucasia	Female	2	19	21.9632	2	7522.02	3.87633	4353.45	1656.57	10	18	46	24	70	300	2.47712	1	1	1	1	1	3	3	1	1	8.29	10.7358	29.1165	32.5884	1
IR-2158	Caucasia	Female	2	19	20.6463	0.5	3060.74	3.48583	1286.25	1102.5	7	17	31	55	58	268	2.42813	1	1	1	2	1	2	1	2	2	12.27	9.77995	26.6347	23.9205	1
IR-2159	Caucasia	Female	2	19	20.9921	0.0833333	839.661	2.9241	0	699.661	10	23	16	63.5	55.5	280	2.44716	1	2	2	1	1	2	1	1	1	10.83	24.0074	33.4901	16.3127	1
IR-2160	Caucasia	Male	1	18	21.5745	3.66667	5537.53	3.74332	2849.53	0	14	46	24	24	60	354	2.549	1	1	1	1	1	3	3	1	1	8.2	23.7805	34.1484	19.2112	1
IR-2161	Caucasia	Male	1	18	29.1903	0.666667	2368.69	3.37451	989.42	763.266	9	12	52	35	60	289	2.4609	1	2	2	1	1	1	1	1	1	13.7	31.1679	65.4819	26.2422	1
IR-2162	Caucasia	Female	2	19	20.939	0.833333	3798.36	3.5796	1800.74	1157.62	7	14	25	57	65	256	2.40824	1	1	1	1	1	2	1	1	1	8.95	30.2793	32.3097	41.7799	1
IR-2163	Caucasia	Male	1	21	22.5247	3	6267.81	3.79712	3265.08	706.728	14	36	14	44	60	324	2.51055	1	1	1	2	1	2	1	1	1	20.09	24.5893	81.9773	5.07661	1
IR-2164	Caucasia	Female	2	19	21.1461	1	2264.09	3.35489	551.248	900.843	14	19	23	38	74	299	2.47567	1	1	1	1	1	1	1	1	1	10.76	3.90335	17.6076	49.0761	1
IR-2165	Caucasia	Female	2	18	22.6643	1.5	5935.51	3.77346	4274.29	233.22	44	21	19	24	60	449	2.65225	1	1	1	1	1	1	1	1	1	11.46	21.3787	31.7573	33.6669	1
IR-2167	Caucasia	Female	2	20	21.3018	2	1925	3.28443	0	440.998	0	31	52	24	61	282	2.45025	1	1	1	1	1	2	1	1	1	8.17	33.2925	36.6295	28.4059	1
IR-2168	Caucasia	Female	2	19	27.536	2.5	4374.55	3.64093	1644.56	881.997	28	25	34	28	53	392	2.59329	1	2	2	2	1	2	1	1	1	8.73	7.67468	29.8808	37.1993	1
IR-2169	Caucasia	Female	2	18	22.2963	0.833333	5201.86	3.71616	4501.86	0	26	12	39	35	56	361	2.55751	1	1	1	1	1	2	1	1	1	12.24	18.5458	33.316	28.4124	1
IR-2175	Caucasia	Female	2	18	23.9026	2	7491.2	3.87455	0	3067.2	12	19	53	28	56	319	2.50379	1	1	1	1	1	3	3	1	1	7.74	15.6331	32.8999	43.8822	1
IR-2176	Caucasia	Female	2	18	20.5153	2	6333.64	3.80165	1029	3680.64	19	34	24	30	61	355	2.55023	1	1	1	1	1	2	1	1	1	7.44	19.8925	27.6562	48.2353	1
IR-2179	Caucasia	Male	1	24	22.7824	1.66667	1639.75	3.21478	0	183.749	17	23	50	25	53	349	2.54283	1	1	1	1	1	3	3	1	1	21.1	21.4218	69.8025	6.85095	1
IR-2180	Caucasia	Male	1	36	26.6362	#NULL!	#NULL!	#NULL!	#NULL!	#NULL!	#NULL!	#NULL!	#NULL!	#NULL!	#NULL!	#NULL!	#NULL!	0	2	2	1	1	1	1	1	1	20.55	38.1995	93.6148	27.2228	1
IR-2184	Caucasia	Male	1	20	22.1736	1	1476.06	3.1691	0	636.055	18	19	26	49	56	322	2.50786	1	1	1	2	1	3	3	1	1	13.17	51.4047	71.4445	11.2794	1
IR-2185	Caucasia	Male	1	21	24.6293	0.833333	874.999	2.94201	0	146.999	3	14	14	70.5	66.5	225	2.35218	1	1	1	2	1	2	1	1	1	18.67	18.1575	45.8237	28.5667	1
IR-2187	Caucasia	Male	1	20	20.9398	2	11256.8	4.05142	7937.97	1414.87	27	17	19	43	62	356	2.55145	1	1	1	1	1	2	1	1	1	13.82	10.8538	72.5265	32.4778	1
IR-2188	Caucasia	Male	1	24	21.8491	1	2878.47	3.45916	1413.46	653.017	7	14	59	32	56	290	2.4624	1	1	1	2	1	2	1	1	1	#NULL!	#NULL!	68.2377	29.9261	1
IR-2190	Caucasia	Male	1	18	23.0441	1.5	2170.06	3.33647	742.065	0	9	40	60	5	54	353	2.54777	1	2	2	1	1	2	1	1	1	#NULL!	#NULL!	84.5499	19.7781	1
IR-2193	Caucasia	Female	2	20	21.5378	#NULL!	#NULL!	#NULL!	#NULL!	#NULL!	#NULL!	#NULL!	#NULL!	#NULL!	#NULL!	#NULL!	#NULL!	0	1	1	1	1	2	1	1	1	9.61	24.3496	28.5036	12.9281	1
IR-2195	Caucasia	Female	2	23	31.2368	0.166667	2478.53	3.39419	1526.53	0	14	28	42	38	46	336	2.52634	1	1	1	1	1	2	1	1	1	10.94	15.2651	43.5991	-3.2454	1
IR-2196	Caucasia	Male	1	19	26.0709	#NULL!	#NULL!	#NULL!	#NULL!	#NULL!	#NULL!	#NULL!	#NULL!	#NULL!	#NULL!	#NULL!	#NULL!	0	1	1	1	1	1	1	1	1	14.32	20.6006	45.3092	27.004	1
IR-2197	Caucasia	Male	1	25	33.2842	0.333333	1106.06	3.04378	742.065	0	8	11.5	62	17	69.5	293	2.46687	1	1	1	2	1	3	3	#NULL!	#NULL!	15.5	9.41935	63.1968	11.0752	1
IR-2201	Caucasia	Male	1	#NULL!	31.6228	0.5	1778.67	3.2501	848.074	398.595	11	26	48	25	58	323	2.5092	1	1	1	1	1	3	3	1	1	12.62	30.9033	66.11	15.028	1
IR-2206	Caucasia	Male	1	24	20.082	1	1393	3.14395	0	440.998	7	17	24	46	74	261	2.41664	1	1	1	1	1	3	3	1	1	10.89	30.3949	47.7078	16.9865	1
IR-2209	Caucasia	Male	1	#NULL!	22.0448	2	2387.64	3.37797	380.927	494.71	7	22	29	34.5	75.5	276	2.44091	1	1	1	2	1	3	3	1	1	14.22	2.81294	63.4389	3.56632	1
IR-2210	Caucasia	Male	1	22	24.2076	#NULL!	#NULL!	#NULL!	#NULL!	#NULL!	#NULL!	#NULL!	#NULL!	#NULL!	#NULL!	#NULL!	#NULL!	0	1	1	1	1	1	1	1	1	15.72	18.3206	36.2822	78.8113	1
IR-2211	Caucasia	Male	1	24	28.39	0.166667	3254.99	3.51255	3086.99	0	10	16	37.5	47	57.5	287.5	2.45864	1	1	1	3	3	3	3	1	1	16.47	9.9575	33.3841	54.3064	1
IR-2212	Caucasia	Female	2	18	21.7872	2	3346.13	3.52454	1484.13	293.999	7	26	43	46	46	298	2.47422	1	1	1	2	1	2	1	1	1	7.65	4.05229	21.7315	-0.0348189	1
IR-2213	Caucasia	Female	2	21	23.3418	#NULL!	#NULL!	#NULL!	#NULL!	#NULL!	#NULL!	#NULL!	#NULL!	#NULL!	#NULL!	#NULL!	#NULL!	0	1	1	1	1	2	1	1	1	10.07	24.5283	19.3253	33.0854	1
IR-2214	Caucasia	Female	2	20	27.4609	#NULL!	#NULL!	#NULL!	#NULL!	#NULL!	#NULL!	#NULL!	#NULL!	#NULL!	#NULL!	#NULL!	#NULL!	0	1	1	2	1	3	3	1	1	6.78	22.2714	18.3946	33.2785	1
IR-2215	Caucasia	Female	2	18	19.3775	#NULL!	#NULL!	#NULL!	#NULL!	#NULL!	#NULL!	#NULL!	#NULL!	#NULL!	#NULL!	#NULL!	#NULL!	0	1	1	2	1	2	1	2	2	8.46	17.8487	29.7067	13.8309	1
IR-2216	Caucasia	Male	1	22	26.2955	2.16667	2159.83	3.33442	0	647.834	0	7	32	71	58	214	2.33041	1	1	1	1	1	1	1	1	1	18.3	4.31694	48.7899	47.286	1
IR-2217	Caucasia	Male	1	20	18.7945	3	3327.82	3.52216	0	1031.82	0	7	7	98	56	189	2.27646	1	1	1	1	1	2	1	2	2	9.73	29.5992	22.3444	94.5479	1
IR-2219	Caucasia	Male	1	20	22.6892	0.583333	4987.48	3.69788	3987.36	496.123	12	28	12	58	58	296	2.47129	1	1	1	1	1	2	1	1	1	13.2	24.1667	53.3904	5.86735	1
IR-2220	Caucasia	Female	2	19	20.0521	4	7884.14	3.89675	3858.74	777.401	14	14	20	62	58	286	2.45637	1	1	1	2	1	2	1	1	1	8.43	22.8944	20.0063	54.5386	1
IR-2221	Caucasia	Male	1	22	23.9594	#NULL!	#NULL!	#NULL!	#NULL!	#NULL!	#NULL!	#NULL!	#NULL!	#NULL!	#NULL!	#NULL!	#NULL!	0	1	1	1	1	#NULL!	#NULL!	1	1	13.02	21.1982	36.4713	73.9834	1
IR-2222	Caucasia	Male	1	18	25.6547	0.208333	4395.99	3.64306	1029	3086.99	8	27	35	38	60	297	2.47276	1	2	2	1	1	1	1	1	1	16.99	29.7234	70.5516	17.5461	1
IR-2223	Caucasia	Female	2	19	20.8285	1	1793.88	3.25379	118.73	356.191	2	7	33	49	77	225	2.35218	1	2	2	1	1	2	1	1	1	7.84	16.3265	16.1397	26.7229	1
IR-2225	Caucasia	Female	2	18	25.1848	0.25	1183.27	3.07308	763.266	0	13	16	28	26	85	293	2.46687	1	1	1	2	1	3	3	1	1	8.7	15.4023	12.1142	64.0849	1
IR-2226	Caucasia	Female	2	29	20.9874	#NULL!	#NULL!	#NULL!	#NULL!	#NULL!	#NULL!	#NULL!	#NULL!	#NULL!	#NULL!	#NULL!	#NULL!	0	2	2	1	1	1	1	1	1	9.14	35.1204	20.8764	40.5582	1
IR-2227	Caucasia	Male	1	19	20.094	2	1922.71	3.28391	494.71	0	2	18	45	48	55	259	2.4133	1	1	1	1	1	1	1	1	1	14.18	12.2003	35.9871	34.3356	1
IR-2228	Caucasia	Male	1	20	21.2487	1	2662.28	3.42525	1710.28	0	26	28	17	37	60	371	2.56937	1	1	1	1	1	2	1	1	1	13.45	31.3755	34.6175	101.399	1
IR-2229	Caucasia	Male	1	20	22.2333	#NULL!	#NULL!	#NULL!	#NULL!	#NULL!	#NULL!	#NULL!	#NULL!	#NULL!	#NULL!	#NULL!	#NULL!	0	1	1	1	1	1	1	2	2	14.73	19.8235	57.1056	37.4718	1
IR-2230	Caucasia	Female	2	21	20.6753	0.25	3036.91	3.48243	2315.24	217.672	19	34	19	51	45	350	2.54407	1	2	2	2	1	2	1	1	1	7.93	21.4376	21.5801	68.4432	1
IR-2231	Caucasia	Female	2	22	19.8506	#NULL!	#NULL!	#NULL!	#NULL!	#NULL!	#NULL!	#NULL!	#NULL!	#NULL!	#NULL!	#NULL!	#NULL!	0	1	1	#NULL!	#NULL!	#NULL!	#NULL!	1	1	8.11	28.8533	11.0171	92.4451	1
MA-603	Caucasia	Male	1	25	21.7407	1.5	2203.92	3.3432	264.845	848.074	4	9	32	64.5	58.5	238	2.37658	1	2	2	2	1	2	1	1	1	22.2	23.4234	78.8825	13.7266	1
MA-611	Caucasia	Female	2	26	27.1752	2	2896.11	3.46182	990.42	282.691	4	36	17.5	58	52.5	277.5	2.44326	1	2	2	2	1	2	1	1	1	14.1	33.3333	27.0887	39.6648	1
MA-612	Caucasia	Male	1	25	29.4701	0.5	887.753	2.94829	169.615	155.834	5	7	52	49	55	259	2.4133	1	2	2	1	1	1	1	1	1	16.2	42.5926	51.1128	14.9371	1
MA-613	Caucasia	Female	2	39	21.7872	3	7866.36	3.89577	0	4947.1	12	30	33	35	58	321	2.50651	1	1	1	#NULL!	#NULL!	#NULL!	#NULL!	1	1	14.5	13.7931	29.5403	32.2234	1
MA-614	Caucasia	Female	2	21	26.7092	4	3660.06	3.56349	0	636.055	11	37	32	34.5	53.5	329	2.5172	1	1	1	1	1	2	1	1	1	15.8	20.8861	43.9321	17.0858	1
MA-615	Caucasia	Male	1	25	21.8534	4	4552.15	3.65822	0	1696.15	5	7	28	79	49	235	2.37107	1	2	2	1	1	2	1	1	1	17.2	45.3488	58.6644	8.80949	1
MA-616	Caucasia	Male	1	22	28.7492	1	3834.88	3.58375	1554.39	1049.49	7	80	19	21.5	40.5	382	2.58206	1	2	2	1	1	1	1	1	1	28.9	18.6851	87.569	-1.11466	1
MA-617	Caucasia	Female	2	23	28.7668	0.5	772.826	2.88808	296.826	0	16	31	27	35	59	337	2.52763	1	1	1	1	1	1	1	1	1	14.1	7.80142	#NULL!	#NULL!	1
MA-618	Caucasia	Female	2	22	40.0239	0.333333	604.234	2.78121	76.1382	80.0959	2	6.5	42	58	59.5	233	2.36736	1	1	1	2	1	2	1	1	1	15.3	10.4575	#NULL!	#NULL!	1
MA-620	Caucasia	Female	2	34	33.7773	2	1624	3.21059	0	0	5	23	52	46	42	291	2.46389	1	1	1	1	1	2	1	1	1	15.5	23.871	#NULL!	#NULL!	1
MA-621	Caucasia	Male	1	21	40.6959	3	5067.45	3.70479	0	2035.38	9	21	40	38	60	295	2.46982	1	2	2	1	1	1	1	1	1	23.3	30.0429	#NULL!	#NULL!	1
MA-622	Caucasia	Male	1	21	20.0683	1.66667	5465.03	3.73759	3074.27	1130.77	9	28	57	18	56	326	2.51322	1	2	2	2	1	2	1	1	1	24	14.5833	107.015	21.4877	1
MA-623	Caucasia	Male	1	28	25.7243	2	2582.46	3.41203	679.459	0	7	7	83	25	46	300	2.47712	1	1	1	1	1	3	3	1	1	21.1	30.8057	128.308	18.7828	1
MA-624	Caucasia	Male	1	24	24.9586	2	4140.02	3.617	0	2247.4	11	9	78	14.5	55.5	319	2.50379	1	1	1	1	1	2	1	1	1	29.5	38.3051	77.6113	28.7121	1
MA-626	Caucasia	Male	1	25	23.5569	0.5	3053.07	3.48474	1192.96	1272.11	5	16.5	18	69	59.5	244	2.38739	1	1	1	3	3	3	3	1	1	25.5	13.3333	#NULL!	#NULL!	1
MA-628	Caucasia	Male	1	24	20.3414	5	6226.09	3.79422	2084.85	445.239	11	7	44	42	64	281	2.44871	1	1	1	1	1	2	1	1	1	22.8	29.386	91.3826	30.91	1
MA-629	Caucasia	Male	1	21	36.3324	5	16249.4	4.21084	12580.8	29.6826	54	26	21	21	46	511	2.70842	1	1	1	2	1	2	1	1	1	33.7	12.4629	#NULL!	#NULL!	1
MA-630	Caucasia	Male	1	20	25.8456	#NULL!	#NULL!	#NULL!	#NULL!	#NULL!	#NULL!	#NULL!	#NULL!	#NULL!	#NULL!	#NULL!	#NULL!	0	1	1	2	1	2	1	1	1	27.3	5.86081	#NULL!	#NULL!	1
MA-631	Caucasia	Female	2	22	26.7455	#NULL!	#NULL!	#NULL!	#NULL!	#NULL!	#NULL!	#NULL!	#NULL!	#NULL!	#NULL!	#NULL!	#NULL!	0	1	1	2	1	2	1	1	1	15.4	12.987	56.0312	9.30453	1
MA-632	Caucasia	Female	2	33	32.6024	1	1460.84	3.1646	296.826	212.018	2	3.5	48.25	63	51.25	233.25	2.36782	1	1	1	2	1	2	1	1	1	15.9	13.8365	48.5175	24.5789	1
MA-634	Caucasia	Female	2	23	25.6832	#NULL!	#NULL!	#NULL!	#NULL!	#NULL!	#NULL!	#NULL!	#NULL!	#NULL!	#NULL!	#NULL!	#NULL!	0	2	2	1	1	2	1	1	1	17.6	13.0682	43.2889	-1.06625	1
MA-635	Caucasia	Female	2	22	22.4171	1.16667	6661.02	3.82354	1866.76	3109.6	14	27	42.5	36	48.5	334.5	2.5244	1	1	1	2	1	2	1	1	1	15.4	16.2338	57.8774	-1.94797	1
MA-636	Caucasia	Female	2	23	22.4945	0.25	676.037	2.82997	0	424.037	0	4	56	49	59	232	2.36549	1	1	1	1	1	2	1	1	1	11.3	30.0885	44.8779	0.691283	1
MA-640	Caucasia	Female	2	20	31.9703	4	5513.23	3.74141	0	687.882	16	12	48	46	46	320	2.50515	1	1	1	2	1	2	1	1	1	11.9	20.1681	38.6278	-9.1479	1
MA-641	Caucasia	Male	1	25	29.5448	0.75	1153.65	3.06207	424.037	169.615	9	16	39	46	58	284	2.45332	1	1	1	1	1	3	3	1	1	29.6	27.027	#NULL!	#NULL!	1
MA-643	Caucasia	Male	1	24	22.7729	6	9655.4	3.98477	0	989.42	11	14	42	49	52	293	2.46687	1	1	1	1	1	1	1	1	1	27.3	30.0366	86.8426	15.9711	1
MA-644	Caucasia	Female	2	20	24.0043	3	3244.63	3.51117	954.083	106.009	0	28	58	35	47	282	2.45025	1	1	1	2	1	3	3	1	1	13	7.69231	37.6744	6.60775	1
MA-646	Caucasia	Female	2	19	21.1382	2	2260.06	3.35412	0	636.055	0	25	28	52	63	246	2.39094	1	1	1	1	1	2	1	1	1	13	13.8462	70.4305	11.9252	1
MA-648	Caucasia	Male	1	19	43.564	0.166667	1649.07	3.21724	0	0	5	26	29	48	60	274	2.43775	1	2	2	1	1	2	1	1	1	21.8	46.3303	#NULL!	#NULL!	1
MA-649	Caucasia	Female	2	20	26.5468	0.583333	3329.84	3.52242	2545.22	169.615	4	3.5	37	51	72.5	232	2.36549	1	3	2	1	1	1	1	1	1	16.3	22.6994	57.8018	15.434	1
MA-650	Caucasia	Male	1	19	28.8373	#NULL!	#NULL!	#NULL!	#NULL!	#NULL!	#NULL!	#NULL!	#NULL!	#NULL!	#NULL!	#NULL!	#NULL!	0	1	1	1	1	1	1	1	1	24.5	55.5102	#NULL!	#NULL!	1
MA-651	Caucasia	Female	2	19	20.6156	1.66667	2372.29	3.37517	519.445	508.844	9	28	41.5	37	52.5	310.5	2.49206	1	1	1	1	1	1	1	1	1	13	26.9231	48.7823	5.72359	1
MA-652	Caucasia	Female	2	19	19.9746	1	6433.25	3.80843	5174.25	0	16	6	38	63	45	298	2.47422	1	1	1	1	1	1	1	1	1	9.7	27.8351	35.9795	9.653	1
MA-653	Caucasia	Female	2	18	22.2179	2.5	2994.65	3.47635	849.074	186.576	7	12	31	51	67	258	2.41162	1	1	1	1	1	1	1	1	1	15.4	19.4805	63.0001	20.418	1
MA-667	Caucasia	Male	1	33	21.7552	2	2709.9	3.43295	901.078	296.826	2	4.5	75.5	35	51	262.5	2.41913	1	2	2	1	1	1	1	1	1	29.24	14.8085	109.081	29.2869	1
MA-668	Caucasia	Male	1	23	18.5152	4	8197.79	3.9137	5230.79	0	9	16	49	43	51	294	2.46835	1	1	1	1	1	3	3	1	1	19.93	21.3748	#NULL!	#NULL!	1
MA-671	Caucasia	Female	2	37	34.0274	0.5	392	2.59329	0	0	0	14	49	70	35	245	2.38917	1	1	1	1	1	2	1	1	1	22.54	19.5209	#NULL!	#NULL!	1
MA-672	Caucasia	Female	2	19	19.7375	0.166667	2076.17	3.31726	0	1060.09	4	9	39.5	45	70.5	245.5	2.39005	1	1	1	2	1	2	1	1	1	15.41	29.2018	#NULL!	#NULL!	1
MA-675	Caucasia	Male	1	34	#NULL!	2.58333	2652.06	3.42358	0	636.055	7	21	40	44	56	285	2.45484	1	2	2	2	1	2	1	1	1	23.01	25.8583	#NULL!	#NULL!	1
MA-676	Caucasia	Male	1	22	25.179	1	2480.15	3.39448	1697.15	0	14	34	23	46	51	329	2.5172	1	1	1	1	1	1	1	1	1	29.5	7.45763	89.9677	26.8797	1
MA-677	Caucasia	Male	1	23	21.4539	4	4452.13	3.64857	1485.13	0	7	32	36	48	45	303	2.48144	1	1	1	1	1	1	1	1	1	18.92	13.3721	49.9324	44.2643	1
MA-678	Caucasia	Female	2	21	28.9171	4.16667	3434.21	3.53583	74.2065	0	15	18	21	54	60	300	2.47712	1	1	1	1	1	2	1	1	1	18.49	24.7701	47.2614	90.9062	1
MA-679	Caucasia	Female	2	21	18.4283	2	4776.47	3.67911	1884.61	1413.46	7	21.5	3.5	85	51	249.5	2.39707	1	2	2	1	1	2	1	1	1	13.76	19.6221	24.2663	35.5161	1
MA-680	Caucasia	Male	1	25	28.7585	2	2824.02	3.45087	0	881.997	4	10.5	32	66	55.5	241	2.38202	1	3	2	1	1	1	1	1	1	18.3	26.0656	73.5404	14.1373	1
MA-682	Caucasia	Male	1	39	26.1201	3	3144.01	3.49748	0	968.924	31	12	28	41	56	375	2.57403	1	1	1	2	1	3	3	1	1	25.17	21.9309	77.8761	8.86125	1
MA-685	Caucasia	Male	1	25	24.0451	3	16307.7	4.21239	13393.5	339.23	16	21	37	38	56	327	2.51455	1	1	1	1	1	1	1	2	2	32.47	22.1435	103.33	19.9766	1
MA-688	Caucasia	Male	1	18	23.0108	#NULL!	#NULL!	#NULL!	#NULL!	#NULL!	#NULL!	#NULL!	#NULL!	#NULL!	#NULL!	#NULL!	#NULL!	0	1	1	1	1	2	1	1	1	27.03	23.6034	73.2832	35.5498	1
MA-689	Caucasia	Male	1	22	24.0094	3.33333	4550.5	3.65806	1360.45	530.046	33	23	48	18	46	427	2.63043	1	1	1	1	1	2	1	1	1	25.2	24.127	76.1509	19.0382	1
MA-690	Caucasia	Male	1	24	23.4817	#NULL!	#NULL!	#NULL!	#NULL!	#NULL!	#NULL!	#NULL!	#NULL!	#NULL!	#NULL!	#NULL!	#NULL!	0	2	2	1	1	1	1	1	1	17.22	44.6574	54.4724	22.5865	1
MA-691	Caucasia	Female	2	22	27.4357	#NULL!	#NULL!	#NULL!	#NULL!	#NULL!	#NULL!	#NULL!	#NULL!	#NULL!	#NULL!	#NULL!	#NULL!	0	1	1	3	3	3	3	1	1	17.91	12.7862	35.6617	31.9966	1
MA-692	Caucasia	Male	1	25	26.5418	#NULL!	#NULL!	#NULL!	#NULL!	#NULL!	#NULL!	#NULL!	#NULL!	#NULL!	#NULL!	#NULL!	#NULL!	0	1	1	1	1	1	1	2	2	33.04	7.71792	80.6455	35.1098	1
MA-693	Caucasia	Female	2	22	24.9542	1	3581.03	3.55401	2545.22	84.8074	5	20	31	48.5	63.5	264	2.4216	1	1	1	2	1	2	1	1	1	14.91	19.0476	30.5845	2.00396	1
MA-694	Caucasia	Female	2	19	20.2153	1.5	2165.42	3.33554	990.42	0	5	49.5	30	35	48.5	322	2.50786	1	1	1	2	1	2	1	1	1	9.72	13.4774	26.7709	36.4895	1
MA-696	Caucasia	Male	1	20	23.4908	3	3646.39	3.56186	1237.77	169.615	0	42	14	52	60	266	2.42488	1	1	1	#NULL!	#NULL!	#NULL!	#NULL!	1	1	18.02	26.5816	57.6277	51.7069	1
MA-699	Caucasia	Female	2	19	21.7872	2.5	4858.93	3.68654	1838.49	1201.44	30	19	19	30	70	375	2.57403	1	2	2	2	1	2	1	1	1	11.2	11.3393	27.8226	51.2918	1
MA-700	Caucasia	Male	1	20	27.5625	#NULL!	#NULL!	#NULL!	#NULL!	#NULL!	#NULL!	#NULL!	#NULL!	#NULL!	#NULL!	#NULL!	#NULL!	0	1	1	1	1	1	1	1	1	27.23	12.4128	65.096	24.2357	1
MA-701	Caucasia	Female	2	22	17.3457	1	2146.37	3.3317	770.334	424.037	7	26	26	51	58	281	2.44871	1	1	1	2	1	2	1	1	1	12.12	18.7294	14.3237	26.7301	1
MA-702	Caucasia	Male	1	38	31.9246	#NULL!	#NULL!	#NULL!	#NULL!	#NULL!	#NULL!	#NULL!	#NULL!	#NULL!	#NULL!	#NULL!	#NULL!	0	1	1	1	1	1	1	1	1	24.89	4.94174	109.157	7.76376	1
MA-703	Caucasia	Male	1	23	22.5583	0.833333	2466.82	3.39214	1767.82	0	7	7	45	46	63	262	2.4183	1	2	2	1	1	1	1	1	1	28.08	27.3148	69.6209	25.8124	1
MA-704	Caucasia	Male	1	29	29.2859	#NULL!	#NULL!	#NULL!	#NULL!	#NULL!	#NULL!	#NULL!	#NULL!	#NULL!	#NULL!	#NULL!	#NULL!	0	2	2	1	1	1	1	1	1	24.1	14.2739	56.7197	26.3874	1
MA-705	Caucasia	Female	2	19	23.6625	#NULL!	#NULL!	#NULL!	#NULL!	#NULL!	#NULL!	#NULL!	#NULL!	#NULL!	#NULL!	#NULL!	#NULL!	0	1	1	1	1	1	1	1	1	12.95	22.6255	30.1153	22.1357	1
MA-706	Caucasia	Female	2	19	19.8753	1	2841.99	3.45362	0	1469.99	3	7	80	18.5	59.5	277	2.44248	1	1	1	1	1	1	1	1	1	9.8	17.551	26.1882	44.2069	1
MA-707	Caucasia	Male	1	19	26.0853	1	12912.3	4.111	12213.3	0	7	37	14	50	60	291	2.46389	1	3	2	1	1	1	1	1	1	23.58	17.6421	55.5772	10.9462	1
MA-708	Caucasia	Male	1	24	22.8354	1	1232	3.09061	0	0	3	21	66	25	53	291	2.46389	1	1	1	1	1	3	3	1	1	20.92	23.4704	68.0243	8.56507	1
MA-711	Caucasia	Male	1	32	27.0619	1	1688.61	3.22753	904.612	0	0	25	66	21	56	284	2.45332	1	2	2	1	1	1	1	1	1	20.7	11.3043	42.275	27.5103	1
MA-713	Caucasia	Male	1	25	19.0479	#NULL!	#NULL!	#NULL!	#NULL!	#NULL!	#NULL!	#NULL!	#NULL!	#NULL!	#NULL!	#NULL!	#NULL!	0	1	1	1	1	1	1	1	1	14.76	27.6423	43.4705	4.17755	1
MA-714	Caucasia	Male	1	21	21.5401	#NULL!	#NULL!	#NULL!	#NULL!	#NULL!	#NULL!	#NULL!	#NULL!	#NULL!	#NULL!	#NULL!	#NULL!	0	2	2	1	1	1	1	1	1	16.98	18.139	47.9348	28.5714	1
MA-715	Caucasia	Male	1	18	25.4117	1.5	3150.26	3.49835	2058.99	28.2691	7	14	28	54	65	259	2.4133	1	1	1	2	1	2	1	1	1	18.83	20.1806	70.8845	14.2613	1
MA-718	Caucasia	Male	1	19	20.9851	#NULL!	#NULL!	#NULL!	#NULL!	#NULL!	#NULL!	#NULL!	#NULL!	#NULL!	#NULL!	#NULL!	#NULL!	0	1	1	2	1	2	1	1	1	#NULL!	#NULL!	37.1826	1.628	1
MA-720	Caucasia	Female	2	32	#NULL!	2	2633.51	3.42053	667.858	593.652	7	18	51	36	56	290	2.4624	1	2	2	1	1	2	1	1	1	12.95	8.57143	33.3085	1.38573	1
MA-722	Caucasia	Male	1	22	29.4948	#NULL!	#NULL!	#NULL!	#NULL!	#NULL!	#NULL!	#NULL!	#NULL!	#NULL!	#NULL!	#NULL!	#NULL!	0	2	2	1	1	2	1	1	1	19.36	13.4814	55.615	62.4626	1
MA-723	Caucasia	Male	1	19	25.7994	#NULL!	#NULL!	#NULL!	#NULL!	#NULL!	#NULL!	#NULL!	#NULL!	#NULL!	#NULL!	#NULL!	#NULL!	0	2	2	1	1	1	1	1	1	15.99	21.3884	65.429	-0.485718	1
MA-725	Caucasia	Female	2	18	25.7994	2	3681.92	3.56607	1191.84	388.701	19	26	26	37	60	341	2.53275	1	1	1	2	1	3	3	1	1	11.82	1.35364	42.4112	25.2632	1
MA-726	Caucasia	Female	2	19	21.6308	2.5	1820	3.26007	0	0	9	29	23	37	70	294	2.46835	1	1	1	1	1	2	1	1	1	11.57	13.2239	37.8258	28.2456	1
MA-727	Caucasia	Female	2	20	23.4908	#NULL!	#NULL!	#NULL!	#NULL!	#NULL!	#NULL!	#NULL!	#NULL!	#NULL!	#NULL!	#NULL!	#NULL!	0	1	1	1	1	3	3	1	1	12.35	14.0081	31.7573	50.5599	1
MA-729	Caucasia	Male	1	23	19.3844	0.5	1054.37	3.02299	316.614	289.759	7	35	42	38	46	315	2.49831	1	1	1	1	1	2	1	1	1	17.32	27.3095	48.1694	26.186	1
MA-731	Caucasia	Male	1	23	26.3083	0.666667	3717.12	3.57021	3102.12	0	7	27	50	28	56	307	2.48714	1	1	1	1	1	2	1	1	1	17.91	24.8465	40.5346	19.2458	1
MA-732	Caucasia	Female	2	24	24.3253	#NULL!	#NULL!	#NULL!	#NULL!	#NULL!	#NULL!	#NULL!	#NULL!	#NULL!	#NULL!	#NULL!	#NULL!	0	1	1	2	1	3	3	1	1	10.26	40.1559	36.2595	26.7112	1
MA-734	Caucasia	Female	2	18	21.3972	4	4463.3	3.64966	0	1010.62	14	32	41	40	41	343	2.53529	1	1	1	1	1	2	1	2	2	11.58	6.6494	42.676	-15.656	1
MA-735	Caucasia	Male	1	23	22.887	0.5	448	2.65128	0	0	0	14	49	21	84	245	2.38917	1	2	2	1	1	2	1	1	1	20.18	26.4618	76.325	22.3059	1
MA-736	Caucasia	Female	2	23	19.7643	0.5	822.028	2.91489	113.077	204.951	0	7	54	56	51	236	2.37291	1	1	1	1	1	1	1	1	1	10.49	37.8456	35.1547	3.37925	1
MA-737	Caucasia	Male	1	19	29.6819	0.416667	980	2.99123	0	0	0	12	40	66	50	232	2.36549	1	1	1	2	1	2	1	1	1	15.77	18.7064	56.5381	16.1536	1
MA-738	Caucasia	Female	2	21	19.8888	2	3081.74	3.4888	990.42	212.018	16	26	36	44	46	336	2.52634	1	2	2	1	1	2	1	1	1	10.58	22.3062	32.0373	-16.5564	1
MA-739	Caucasia	Female	2	19	19.6122	#NULL!	#NULL!	#NULL!	#NULL!	#NULL!	#NULL!	#NULL!	#NULL!	#NULL!	#NULL!	#NULL!	#NULL!	0	1	1	1	1	1	1	1	1	#NULL!	#NULL!	30.2818	28.8606	1
MA-740	Caucasia	Female	2	21	19.8374	2	3094.53	3.4906	1357.92	169.615	0	27	38	48	55	260	2.41497	1	1	1	1	1	2	1	1	1	9.5	12.1053	19.5296	46.1449	1
MA-743	Caucasia	Male	1	19	23.109	#NULL!	#NULL!	#NULL!	#NULL!	#NULL!	#NULL!	#NULL!	#NULL!	#NULL!	#NULL!	#NULL!	#NULL!	0	1	1	1	1	2	1	1	1	19.43	13.7416	51.5895	30.3608	1
MA-745	Caucasia	Female	2	30	25.125	2	3739.27	3.57279	2071.71	169.615	4	6	39	63.5	55.5	239	2.3784	1	1	1	1	1	3	3	1	1	10.86	3.8674	24.9095	11.6646	1
MA-746	Caucasia	Female	2	19	19.9764	#NULL!	#NULL!	#NULL!	#NULL!	#NULL!	#NULL!	#NULL!	#NULL!	#NULL!	#NULL!	#NULL!	#NULL!	0	1	1	2	1	2	1	1	1	#NULL!	#NULL!	31.6211	21.7277	1
MA-748	Caucasia	Female	2	28	19.7375	#NULL!	#NULL!	#NULL!	#NULL!	#NULL!	#NULL!	#NULL!	#NULL!	#NULL!	#NULL!	#NULL!	#NULL!	0	1	1	1	1	2	1	1	1	10.58	13.138	49.6071	-42.9225	1
MA-750	Caucasia	Male	1	22	35.5576	1.16667	1502.1	3.1767	69.2594	508.844	0	11	35	72	50	225	2.35218	1	2	2	1	1	1	1	1	1	24.77	21.1546	73.5934	-6.94016	1
MA-751	Caucasia	Male	1	23	24.0698	0.333333	712.585	2.85284	0	89.0478	0	66.5	16.5	18	67	317.5	2.50174	1	3	2	1	1	1	1	1	1	16.58	26.9602	54.881	-5.92858	1
MA-753	Caucasia	Female	2	41	22.11	1.33333	2702.26	3.43173	651.19	848.074	6	7	31	71.25	52.75	243	2.38561	1	2	2	1	1	2	1	1	1	12.91	18.048	41.3972	21.9521	1
MA-754	Caucasia	Female	2	25	20.5164	2	2785.22	3.44486	791.536	229.687	3	11.5	26	70	57.5	232	2.36549	1	2	2	2	1	2	1	1	1	9.43	19.6182	34.0803	-21.2256	1
MA-756	Caucasia	Female	2	28	17.5713	0.5	697.913	2.8438	120.144	101.769	4	12	40.5	56	55.5	252.5	2.40226	1	1	1	2	1	3	3	1	1	10.14	13.215	29.6008	16.9734	1
MI-1000	Caucasia	Female	2	22	25.7994	#NULL!	#NULL!	#NULL!	#NULL!	#NULL!	#NULL!	#NULL!	#NULL!	#NULL!	#NULL!	#NULL!	#NULL!	0	1	1	2	1	2	1	1	1	15.18	20.4216	31.1293	14.4142	1
MI-1001	Caucasia	Female	2	20	22.957	#NULL!	#NULL!	#NULL!	#NULL!	#NULL!	#NULL!	#NULL!	#NULL!	#NULL!	#NULL!	#NULL!	#NULL!	0	1	1	1	1	1	1	1	1	16.97	3.65351	23.9939	50.7726	1
MI-1002	Caucasia	Female	2	22	21.9247	#NULL!	#NULL!	#NULL!	#NULL!	#NULL!	#NULL!	#NULL!	#NULL!	#NULL!	#NULL!	#NULL!	#NULL!	0	1	1	1	1	3	3	1	1	12.09	9.84285	26.7255	6.34202	1
MI-1003	Caucasia	Female	2	20	18.5361	#NULL!	#NULL!	#NULL!	#NULL!	#NULL!	#NULL!	#NULL!	#NULL!	#NULL!	#NULL!	#NULL!	#NULL!	0	1	1	1	1	1	1	1	1	12.07	28.9975	18.614	18.8618	1
MI-1004	Caucasia	Male	1	21	20.9851	#NULL!	#NULL!	#NULL!	#NULL!	#NULL!	#NULL!	#NULL!	#NULL!	#NULL!	#NULL!	#NULL!	#NULL!	0	1	1	1	1	2	1	1	1	16.85	15.8457	38.6959	1.52522	1
MI-1006	Caucasia	Male	1	20	29.137	#NULL!	#NULL!	#NULL!	#NULL!	#NULL!	#NULL!	#NULL!	#NULL!	#NULL!	#NULL!	#NULL!	#NULL!	0	1	1	1	1	2	1	1	1	23.69	11.7349	50.9161	7.594	1
MI-1007	Caucasia	Female	2	19	16.8756	#NULL!	#NULL!	#NULL!	#NULL!	#NULL!	#NULL!	#NULL!	#NULL!	#NULL!	#NULL!	#NULL!	#NULL!	0	1	1	2	1	3	3	1	1	10.07	19.0665	21.6785	80.5236	1
MI-1008	Caucasia	Female	2	19	19.5745	#NULL!	#NULL!	#NULL!	#NULL!	#NULL!	#NULL!	#NULL!	#NULL!	#NULL!	#NULL!	#NULL!	#NULL!	0	1	1	1	1	1	1	#NULL!	#NULL!	12.07	18.7241	14.7701	33.8627	1
MI-1009	Caucasia	Female	2	21	24.0186	#NULL!	#NULL!	#NULL!	#NULL!	#NULL!	#NULL!	#NULL!	#NULL!	#NULL!	#NULL!	#NULL!	#NULL!	0	1	1	2	1	3	3	1	1	14.75	13.1525	24.2436	22.3471	1
MI-1011	Caucasia	Female	2	19	21.738	#NULL!	#NULL!	#NULL!	#NULL!	#NULL!	#NULL!	#NULL!	#NULL!	#NULL!	#NULL!	#NULL!	#NULL!	0	2	2	1	1	2	1	1	1	11.53	23.5906	23.1389	17.9856	1
MI-1012	Caucasia	Female	2	27	34.3458	#NULL!	#NULL!	#NULL!	#NULL!	#NULL!	#NULL!	#NULL!	#NULL!	#NULL!	#NULL!	#NULL!	#NULL!	0	1	1	1	1	1	1	2	2	15.1	7.88079	21.6028	8.58144	1
MI-1013	Caucasia	Female	2	36	21.6308	#NULL!	#NULL!	#NULL!	#NULL!	#NULL!	#NULL!	#NULL!	#NULL!	#NULL!	#NULL!	#NULL!	#NULL!	0	2	2	1	1	2	1	1	1	15.94	14.8055	27.9134	16.1832	1
MI-1014	Caucasia	Female	2	19	28.498	#NULL!	#NULL!	#NULL!	#NULL!	#NULL!	#NULL!	#NULL!	#NULL!	#NULL!	#NULL!	#NULL!	#NULL!	0	1	1	2	1	3	3	1	1	14.39	12.8562	26.3093	3.04861	1
MI-1015	Caucasia	Female	2	20	19.5756	#NULL!	#NULL!	#NULL!	#NULL!	#NULL!	#NULL!	#NULL!	#NULL!	#NULL!	#NULL!	#NULL!	#NULL!	0	1	1	2	1	3	3	1	1	12.35	8.82591	24.0393	-5.47686	1
MI-1016	Caucasia	Female	2	22	21.6011	#NULL!	#NULL!	#NULL!	#NULL!	#NULL!	#NULL!	#NULL!	#NULL!	#NULL!	#NULL!	#NULL!	#NULL!	0	1	1	2	1	3	3	1	1	11.94	15.9966	23.4188	22.1002	1
MI-1017	Caucasia	Female	2	23	28.0716	#NULL!	#NULL!	#NULL!	#NULL!	#NULL!	#NULL!	#NULL!	#NULL!	#NULL!	#NULL!	#NULL!	#NULL!	0	1	1	2	1	3	3	1	1	12.97	22.0509	28.7004	-0.790931	1
MI-1018	Caucasia	Male	1	21	22.5112	#NULL!	#NULL!	#NULL!	#NULL!	#NULL!	#NULL!	#NULL!	#NULL!	#NULL!	#NULL!	#NULL!	#NULL!	0	1	1	1	1	2	1	1	1	15.96	16.9173	37.9695	20.8051	1
MI-1020	Caucasia	Male	1	21	22.1487	#NULL!	#NULL!	#NULL!	#NULL!	#NULL!	#NULL!	#NULL!	#NULL!	#NULL!	#NULL!	#NULL!	#NULL!	0	2	2	1	1	2	1	1	1	16.88	22.0972	40.1941	29.5369	1
MI-1022	Caucasia	Female	2	19	19.9669	#NULL!	#NULL!	#NULL!	#NULL!	#NULL!	#NULL!	#NULL!	#NULL!	#NULL!	#NULL!	#NULL!	#NULL!	0	1	1	1	1	2	1	1	1	11.34	16.0494	16.3364	39.3238	1
MI-1023	Caucasia	Male	1	22	24.5964	#NULL!	#NULL!	#NULL!	#NULL!	#NULL!	#NULL!	#NULL!	#NULL!	#NULL!	#NULL!	#NULL!	#NULL!	0	1	1	1	1	2	1	1	1	18.82	23.5919	39.4375	12.3945	1
MI-1025	Caucasia	Male	1	21	26.61	#NULL!	#NULL!	#NULL!	#NULL!	#NULL!	#NULL!	#NULL!	#NULL!	#NULL!	#NULL!	#NULL!	#NULL!	0	1	1	1	1	2	1	1	1	19.98	22.9229	41.2156	3.21278	1
MI-1026	Caucasia	Male	1	21	22.1402	#NULL!	#NULL!	#NULL!	#NULL!	#NULL!	#NULL!	#NULL!	#NULL!	#NULL!	#NULL!	#NULL!	#NULL!	0	2	2	1	1	1	1	1	1	20.53	21.2372	63.4692	-8.55985	1
MI-1027	Caucasia	Female	2	20	20.7234	#NULL!	#NULL!	#NULL!	#NULL!	#NULL!	#NULL!	#NULL!	#NULL!	#NULL!	#NULL!	#NULL!	#NULL!	0	1	1	1	1	2	1	1	1	12.25	18.6122	16.6013	28.6235	1
MI-1028	Caucasia	Male	1	21	26.5784	#NULL!	#NULL!	#NULL!	#NULL!	#NULL!	#NULL!	#NULL!	#NULL!	#NULL!	#NULL!	#NULL!	#NULL!	0	1	1	2	1	3	3	1	1	14.22	13.6428	35.3666	-5.90501	1
MI-1029	Caucasia	Female	2	19	22.4744	#NULL!	#NULL!	#NULL!	#NULL!	#NULL!	#NULL!	#NULL!	#NULL!	#NULL!	#NULL!	#NULL!	#NULL!	0	1	1	2	1	2	1	1	1	11.14	20.9156	17.7741	21.7114	1
MI-1031	Caucasia	Male	1	24	27.0214	#NULL!	#NULL!	#NULL!	#NULL!	#NULL!	#NULL!	#NULL!	#NULL!	#NULL!	#NULL!	#NULL!	#NULL!	0	1	1	1	1	3	3	1	1	27.47	28.5038	64.4529	16.7293	1
MI-1033	Caucasia	Male	1	22	25.7211	2	3560.37	3.55149	2077.37	0	5	10	19	70	64	232	2.36549	1	2	2	#NULL!	#NULL!	2	1	1	1	25.13	34.5006	72.0876	6.54981	1
MI-1034	Caucasia	Female	2	34	33.9829	0.166667	1963.49	3.29303	1740.49	0	8	48	51	12	49	355	2.55023	1	2	2	2	1	2	1	1	1	13.32	0.900901	26.2715	32.5461	1
MI-1036	Caucasia	Female	2	20	31.0078	2	2875.75	3.45875	0	971.751	7	19	20	62	60	261	2.41664	1	1	1	1	1	3	3	1	1	13.99	17.1551	27.5578	28.2537	1
MI-1037	Caucasia	Female	2	21	21.0757	1.58333	2233.13	3.34891	537.113	212.018	5	9	45	49	60	256	2.40824	1	1	1	1	1	2	1	1	1	10.57	13.1504	13.166	114.195	1
MI-1038	Caucasia	Male	1	25	26.7068	0.166667	616.503	2.78994	142.229	5653.83	0	7	50	46	65	232	2.36549	1	2	2	2	1	2	1	1	1	20.94	31.9962	49.9703	5.78437	1
MI-1039	Caucasia	Female	2	19	20.8189	2.5	4850.99	3.68583	3087.99	0	7	14	27	70	50	258	2.41162	1	1	1	1	1	2	1	1	1	15.5	26.5161	25.825	24.7583	1
MI-1040	Caucasia	Female	2	19	23.4089	1.46667	5001.51	3.6991	3899.31	0	10	17	39	37	65	291	2.46389	1	1	1	2	1	3	3	1	1	10.19	19.1364	19.295	36.4706	1
MI-1041	Caucasia	Female	2	19	22.9169	1.25	2166.61	3.33578	1145.9	153.713	10	11.5	42	56.5	48	283	2.45179	1	1	1	1	1	2	1	1	1	15.09	26.3751	26.4228	14.4903	1
MI-1042	Caucasia	Female	2	21	31.4198	0.5	2637.24	3.42115	0	2021.24	28	18	18	34	70	362	2.55871	1	1	1	2	1	2	1	1	1	12.33	22.4655	32.635	15.6735	1
MI-1043	Caucasia	Female	2	20	22.3175	#NULL!	#NULL!	#NULL!	#NULL!	#NULL!	#NULL!	#NULL!	#NULL!	#NULL!	#NULL!	#NULL!	#NULL!	0	1	1	1	1	2	1	1	1	12.59	-0.158856	28.2691	27.7302	1
MI-1044	Caucasia	Female	2	20	24.0683	1	1059.35	3.02504	247.355	0	0	42	42	42	42	294	2.46835	1	3	2	1	1	1	1	1	1	12.37	30.2344	24.1301	11.3202	1
MI-1045	Caucasia	Male	1	18	20.8031	1.66667	1766.29	3.24706	534.287	0	7	31	33	37	60	298	2.47422	1	1	1	2	1	3	3	1	1	16.68	29.0767	43.8791	22.866	1
MI-1047	Caucasia	Female	2	19	29.8786	#NULL!	#NULL!	#NULL!	#NULL!	#NULL!	#NULL!	#NULL!	#NULL!	#NULL!	#NULL!	#NULL!	#NULL!	0	1	1	1	1	2	1	2	2	14.31	14.2558	19.348	33.3985	1
MI-1048	Caucasia	Female	2	19	29.4629	#NULL!	#NULL!	#NULL!	#NULL!	#NULL!	#NULL!	#NULL!	#NULL!	#NULL!	#NULL!	#NULL!	#NULL!	0	1	1	2	1	2	1	1	1	12.73	26.0801	26.5439	16.5336	1
MI-1049	Caucasia	Female	2	22	23.33	1	840	2.92428	0	0	0	18	62	32	56	266	2.42488	1	1	1	1	1	2	1	1	1	13.02	25.192	22.3519	38.6594	1
MI-1050	Caucasia	Female	2	23	18.6695	1.25	2038.41	3.30929	339.23	12.7211	2	7	35	64	60	227	2.35603	1	2	2	1	1	2	1	1	1	12.3	21.626	21.5045	16.4673	1
MI-1051	Caucasia	Female	2	19	22.7393	0.208333	10398.5	4.01697	6174.98	3748.49	21	18	21	55	53	330	2.51851	1	1	1	2	1	2	1	1	1	13.06	28.8668	31.2201	7.22249	1
MI-1052	Caucasia	Female	2	19	22.9169	1.33333	4592.86	3.66208	3473.86	0	18	32	13	49	56	335	2.52504	1	2	2	1	1	1	1	1	1	12.28	26.7101	25.6813	20.3889	1
MI-1053	Caucasia	Female	2	22	21.4046	1.5	1560.38	3.19323	111.31	212.018	14	19	21	50	64	297	2.47276	1	1	1	1	1	1	1	1	1	11.95	11.7992	17.1536	16.4976	1
MI-1054	Caucasia	Female	2	30	48.8194	0.5	2315.68	3.36468	1381.65	318.028	7	7	77	35	42	294	2.46835	1	1	1	1	1	2	1	1	1	12.53	23.3839	29.5176	15.7139	1
MI-1055	Caucasia	Female	2	19	22.9619	3	7181.98	3.85624	2573.49	2425.49	28	28	24	28	60	388	2.58883	1	2	2	1	1	1	1	1	1	11.47	28.8579	26.4304	18.9236	1
MI-1056	Caucasia	Male	1	#NULL!	27.4173	1	5758.09	3.76028	3958.68	1030.41	16	19	25	45	63	311	2.49276	1	1	1	2	1	2	1	1	1	20.79	24.1462	53.5039	12.8129	1
MI-1057	Caucasia	Female	2	20	21.6308	1	971.788	2.98757	19.7884	0	29	24	23	32	60	384	2.58433	1	1	1	1	1	1	1	3	2	#NULL!	#NULL!	17.4639	42.6776	1
MI-1058	Caucasia	Female	2	20	23.2779	0.5	1762.51	3.24613	1187.3	127.211	7	21	31	60	49	276	2.44091	1	1	1	1	1	2	1	2	2	10.16	22.4409	15.4436	41.2053	1
MI-1060	Caucasia	Female	2	24	32.4657	#NULL!	#NULL!	#NULL!	#NULL!	#NULL!	#NULL!	#NULL!	#NULL!	#NULL!	#NULL!	#NULL!	#NULL!	0	2	2	1	1	2	1	1	1	10.9	22.7523	23.4113	21.978	1
MI-1061	Caucasia	Female	2	27	23.7747	0	452.306	2.65543	0	452.306	0	36	28	48	56	268	2.42813	1	2	2	2	1	2	1	1	1	11.3	34.1593	19.3555	23.964	1
MI-1062	Caucasia	Female	2	18	42.7361	#NULL!	#NULL!	#NULL!	#NULL!	#NULL!	#NULL!	#NULL!	#NULL!	#NULL!	#NULL!	#NULL!	#NULL!	0	2	2	1	1	1	1	1	1	#NULL!	#NULL!	40.2395	18.8605	1
MI-909	Caucasia	Female	2	39	32.2439	#NULL!	#NULL!	#NULL!	#NULL!	#NULL!	#NULL!	#NULL!	#NULL!	#NULL!	#NULL!	#NULL!	#NULL!	0	1	1	2	1	2	1	1	1	16.4	6.70732	19.3177	19.389	1
MI-910	Caucasia	Female	2	18	23.2285	#NULL!	#NULL!	#NULL!	#NULL!	#NULL!	#NULL!	#NULL!	#NULL!	#NULL!	#NULL!	#NULL!	#NULL!	0	1	1	2	1	2	1	1	1	13.4	18.6567	29.3511	1.4179	1
MI-911	Caucasia	Female	2	22	21.9998	#NULL!	#NULL!	#NULL!	#NULL!	#NULL!	#NULL!	#NULL!	#NULL!	#NULL!	#NULL!	#NULL!	#NULL!	0	1	1	1	1	2	1	1	1	13.5	22.2222	26.2715	7.14285	1
MI-912	Caucasia	Female	2	18	26.0378	#NULL!	#NULL!	#NULL!	#NULL!	#NULL!	#NULL!	#NULL!	#NULL!	#NULL!	#NULL!	#NULL!	#NULL!	0	2	2	1	1	2	1	1	1	#NULL!	#NULL!	36.1611	-11.9063	1
MI-913	Caucasia	Female	2	22	28.0723	#NULL!	#NULL!	#NULL!	#NULL!	#NULL!	#NULL!	#NULL!	#NULL!	#NULL!	#NULL!	#NULL!	#NULL!	0	1	1	2	1	3	3	1	1	16.6	6.0241	31.3941	55.6038	1
MI-914	Caucasia	Female	2	21	25.5266	#NULL!	#NULL!	#NULL!	#NULL!	#NULL!	#NULL!	#NULL!	#NULL!	#NULL!	#NULL!	#NULL!	#NULL!	0	1	1	3	3	3	3	1	1	18.7	14.4385	28.5112	53.8217	1
MI-915	Caucasia	Female	2	19	25.8456	#NULL!	#NULL!	#NULL!	#NULL!	#NULL!	#NULL!	#NULL!	#NULL!	#NULL!	#NULL!	#NULL!	#NULL!	0	2	2	1	1	1	1	1	1	#NULL!	#NULL!	26.1126	34.5697	1
MI-917	Caucasia	Female	2	23	23.2468	#NULL!	#NULL!	#NULL!	#NULL!	#NULL!	#NULL!	#NULL!	#NULL!	#NULL!	#NULL!	#NULL!	#NULL!	0	1	1	1	1	3	3	1	1	12.6	26.9841	18.8107	37.329	1
MI-918	Caucasia	Female	2	19	21.0094	#NULL!	#NULL!	#NULL!	#NULL!	#NULL!	#NULL!	#NULL!	#NULL!	#NULL!	#NULL!	#NULL!	#NULL!	0	1	1	2	1	3	3	1	1	#NULL!	#NULL!	28.7685	13.3614	1
MI-919	Caucasia	Female	2	19	24.6891	#NULL!	#NULL!	#NULL!	#NULL!	#NULL!	#NULL!	#NULL!	#NULL!	#NULL!	#NULL!	#NULL!	#NULL!	0	1	1	1	1	2	1	3	2	17.2	4.06977	20.3316	10.9044	1
MI-920	Caucasia	Female	2	22	41.0985	#NULL!	#NULL!	#NULL!	#NULL!	#NULL!	#NULL!	#NULL!	#NULL!	#NULL!	#NULL!	#NULL!	#NULL!	0	1	1	1	1	2	1	1	1	15.8	1.26582	23.6307	38.6487	1
MI-921	Caucasia	Female	2	21	26.6288	#NULL!	#NULL!	#NULL!	#NULL!	#NULL!	#NULL!	#NULL!	#NULL!	#NULL!	#NULL!	#NULL!	#NULL!	0	1	1	1	1	1	1	1	1	20.4	1.96078	19.0983	18.9382	1
MI-922	Caucasia	Female	2	29	34.3038	#NULL!	#NULL!	#NULL!	#NULL!	#NULL!	#NULL!	#NULL!	#NULL!	#NULL!	#NULL!	#NULL!	#NULL!	0	1	1	1	1	2	1	1	1	19.3	7.25389	28.6398	3.9366	1
MI-923	Caucasia	Female	2	32	31.09	#NULL!	#NULL!	#NULL!	#NULL!	#NULL!	#NULL!	#NULL!	#NULL!	#NULL!	#NULL!	#NULL!	#NULL!	0	2	2	1	1	2	1	1	1	#NULL!	#NULL!	26.9222	11.9168	1
MI-925	Caucasia	Female	2	21	19.0814	#NULL!	#NULL!	#NULL!	#NULL!	#NULL!	#NULL!	#NULL!	#NULL!	#NULL!	#NULL!	#NULL!	#NULL!	0	1	1	2	1	3	3	1	1	13.1	26.7176	18.1827	27.4241	1
MI-926	Caucasia	Female	2	20	33.5993	#NULL!	#NULL!	#NULL!	#NULL!	#NULL!	#NULL!	#NULL!	#NULL!	#NULL!	#NULL!	#NULL!	#NULL!	0	2	2	1	1	2	1	1	1	26.7	13.8577	64.415	20.2396	1
MI-927	Caucasia	Female	2	39	31.6318	#NULL!	#NULL!	#NULL!	#NULL!	#NULL!	#NULL!	#NULL!	#NULL!	#NULL!	#NULL!	#NULL!	#NULL!	0	1	1	2	1	2	1	1	1	15.8	20.2532	23.9939	-1.22989	1
MI-928	Caucasia	Male	1	18	20.9465	#NULL!	#NULL!	#NULL!	#NULL!	#NULL!	#NULL!	#NULL!	#NULL!	#NULL!	#NULL!	#NULL!	#NULL!	0	1	1	1	1	2	1	1	1	24.9	10.0402	54.7297	17.9041	1
MI-930	Caucasia	Male	1	20	24.126	#NULL!	#NULL!	#NULL!	#NULL!	#NULL!	#NULL!	#NULL!	#NULL!	#NULL!	#NULL!	#NULL!	#NULL!	0	2	2	1	1	1	1	3	2	22.7	1.76211	37.8787	12.1854	1
MI-931	Caucasia	Female	2	21	20.747	#NULL!	#NULL!	#NULL!	#NULL!	#NULL!	#NULL!	#NULL!	#NULL!	#NULL!	#NULL!	#NULL!	#NULL!	0	2	2	1	1	2	1	1	1	13.3	17.2932	17.7287	3.45711	1
MI-932	Caucasia	Female	2	19	20.9005	#NULL!	#NULL!	#NULL!	#NULL!	#NULL!	#NULL!	#NULL!	#NULL!	#NULL!	#NULL!	#NULL!	#NULL!	0	1	1	1	1	3	3	1	1	11.8	7.62712	13.7562	46.3146	1
MI-933	Caucasia	Female	2	21	23.6724	#NULL!	#NULL!	#NULL!	#NULL!	#NULL!	#NULL!	#NULL!	#NULL!	#NULL!	#NULL!	#NULL!	#NULL!	0	1	1	1	1	2	1	3	2	17.9	1.11732	33.7398	12.357	1
MI-934	Caucasia	Female	2	23	24.0283	#NULL!	#NULL!	#NULL!	#NULL!	#NULL!	#NULL!	#NULL!	#NULL!	#NULL!	#NULL!	#NULL!	#NULL!	0	1	1	1	1	1	1	1	1	#NULL!	#NULL!	31.4244	0.650134	1
MI-936	Caucasia	Male	1	21	20.6127	#NULL!	#NULL!	#NULL!	#NULL!	#NULL!	#NULL!	#NULL!	#NULL!	#NULL!	#NULL!	#NULL!	#NULL!	0	2	2	1	1	2	1	1	1	16.7	16.7665	26.4909	5.0557	1
MI-937	Caucasia	Male	1	22	18.3368	#NULL!	#NULL!	#NULL!	#NULL!	#NULL!	#NULL!	#NULL!	#NULL!	#NULL!	#NULL!	#NULL!	#NULL!	0	1	1	2	1	3	3	1	1	24	17.9167	44.5904	-1.78177	1
MI-938	Caucasia	Female	2	21	16.898	#NULL!	#NULL!	#NULL!	#NULL!	#NULL!	#NULL!	#NULL!	#NULL!	#NULL!	#NULL!	#NULL!	#NULL!	0	1	1	1	1	1	1	1	1	11.3	26.5487	15.2014	11.0005	1
MI-939	Caucasia	Male	1	22	25.2495	#NULL!	#NULL!	#NULL!	#NULL!	#NULL!	#NULL!	#NULL!	#NULL!	#NULL!	#NULL!	#NULL!	#NULL!	0	1	1	1	1	3	3	1	1	31.2	10.8974	70.5138	-12.2009	1
MI-940	Caucasia	Female	2	21	19.8888	#NULL!	#NULL!	#NULL!	#NULL!	#NULL!	#NULL!	#NULL!	#NULL!	#NULL!	#NULL!	#NULL!	#NULL!	0	2	2	1	1	2	1	1	1	12.9	12.4031	22.1703	3.75427	1
MI-941	Caucasia	Female	2	19	20.9652	#NULL!	#NULL!	#NULL!	#NULL!	#NULL!	#NULL!	#NULL!	#NULL!	#NULL!	#NULL!	#NULL!	#NULL!	0	2	2	1	1	1	1	1	1	15	20.6667	40.2471	5.47095	1
MI-942	Caucasia	Female	2	19	22.312	#NULL!	#NULL!	#NULL!	#NULL!	#NULL!	#NULL!	#NULL!	#NULL!	#NULL!	#NULL!	#NULL!	#NULL!	0	1	1	1	1	2	1	1	1	19.8	15.6566	34.0197	2.26868	1
MI-943	Caucasia	Female	2	27	17.7427	#NULL!	#NULL!	#NULL!	#NULL!	#NULL!	#NULL!	#NULL!	#NULL!	#NULL!	#NULL!	#NULL!	#NULL!	0	1	1	1	1	1	1	1	1	11.2	16.0714	16.0111	-6.61626	1
MI-945	Caucasia	Female	2	20	25.0549	#NULL!	#NULL!	#NULL!	#NULL!	#NULL!	#NULL!	#NULL!	#NULL!	#NULL!	#NULL!	#NULL!	#NULL!	0	1	1	1	1	1	1	3	2	19.7	10.1523	29.8883	-14.1772	1
MI-947	Caucasia	Female	2	24	21.2846	#NULL!	#NULL!	#NULL!	#NULL!	#NULL!	#NULL!	#NULL!	#NULL!	#NULL!	#NULL!	#NULL!	#NULL!	0	1	1	1	1	2	1	3	2	14.2	26.0563	21.3456	18.4686	1
MI-948	Caucasia	Female	2	20	20.3691	#NULL!	#NULL!	#NULL!	#NULL!	#NULL!	#NULL!	#NULL!	#NULL!	#NULL!	#NULL!	#NULL!	#NULL!	0	1	1	1	1	2	1	1	1	#NULL!	#NULL!	20.5738	20.6326	1
MI-952	Caucasia	Female	2	35	22.8488	#NULL!	#NULL!	#NULL!	#NULL!	#NULL!	#NULL!	#NULL!	#NULL!	#NULL!	#NULL!	#NULL!	#NULL!	0	1	1	1	1	2	1	1	1	15.29	14.8463	21.5801	36.8163	1
MI-953	Caucasia	Female	2	19	22.1403	#NULL!	#NULL!	#NULL!	#NULL!	#NULL!	#NULL!	#NULL!	#NULL!	#NULL!	#NULL!	#NULL!	#NULL!	0	1	1	2	1	3	3	1	1	14.19	20.7893	17.1688	46.4963	1
MI-956	Caucasia	Female	2	21	21.7972	#NULL!	#NULL!	#NULL!	#NULL!	#NULL!	#NULL!	#NULL!	#NULL!	#NULL!	#NULL!	#NULL!	#NULL!	0	2	2	1	1	1	1	1	1	15.25	23.6721	22.3822	18.9317	1
MI-957	Caucasia	Female	2	21	39.8526	#NULL!	#NULL!	#NULL!	#NULL!	#NULL!	#NULL!	#NULL!	#NULL!	#NULL!	#NULL!	#NULL!	#NULL!	0	1	1	2	1	3	3	1	1	#NULL!	#NULL!	32.5594	13.8276	1
MI-959	Caucasia	Female	2	21	23.6253	#NULL!	#NULL!	#NULL!	#NULL!	#NULL!	#NULL!	#NULL!	#NULL!	#NULL!	#NULL!	#NULL!	#NULL!	0	1	1	1	1	1	1	1	1	#NULL!	#NULL!	29.2376	9.52381	1
MI-960	Caucasia	Female	2	25	38.1021	#NULL!	#NULL!	#NULL!	#NULL!	#NULL!	#NULL!	#NULL!	#NULL!	#NULL!	#NULL!	#NULL!	#NULL!	0	1	1	1	1	1	1	1	1	19.61	13.5135	33.4447	21.4027	1
MI-962	Caucasia	Female	2	19	20.6719	#NULL!	#NULL!	#NULL!	#NULL!	#NULL!	#NULL!	#NULL!	#NULL!	#NULL!	#NULL!	#NULL!	#NULL!	0	1	1	1	1	1	1	1	1	16.18	29.1718	28.6171	17.3982	1
MI-964	Caucasia	Female	2	19	23.7747	#NULL!	#NULL!	#NULL!	#NULL!	#NULL!	#NULL!	#NULL!	#NULL!	#NULL!	#NULL!	#NULL!	#NULL!	0	1	1	1	1	2	1	1	1	11.96	11.3712	13.9151	14.0837	1
MI-965	Caucasia	Female	2	21	20.7673	#NULL!	#NULL!	#NULL!	#NULL!	#NULL!	#NULL!	#NULL!	#NULL!	#NULL!	#NULL!	#NULL!	#NULL!	0	2	2	1	1	2	1	1	1	16.99	17.3632	21.9131	-0.621547	1
MI-967	Caucasia	Female	2	20	22.4627	#NULL!	#NULL!	#NULL!	#NULL!	#NULL!	#NULL!	#NULL!	#NULL!	#NULL!	#NULL!	#NULL!	#NULL!	0	2	2	1	1	1	1	1	1	14.34	16.8061	20.8386	-4.13943	1
MI-968	Caucasia	Male	1	20	21.9079	#NULL!	#NULL!	#NULL!	#NULL!	#NULL!	#NULL!	#NULL!	#NULL!	#NULL!	#NULL!	#NULL!	#NULL!	0	2	2	1	1	1	1	1	1	24.38	13.7818	64.8993	-9.82861	1
MI-972	Caucasia	Female	2	20	30.8248	#NULL!	#NULL!	#NULL!	#NULL!	#NULL!	#NULL!	#NULL!	#NULL!	#NULL!	#NULL!	#NULL!	#NULL!	0	1	1	1	1	2	1	1	1	15.49	18.98	24.463	16.1151	1
MI-973	Caucasia	Female	2	21	24.8202	#NULL!	#NULL!	#NULL!	#NULL!	#NULL!	#NULL!	#NULL!	#NULL!	#NULL!	#NULL!	#NULL!	#NULL!	0	1	1	1	1	2	1	3	2	16.59	19.0476	30.925	11.5733	1
MI-975	Caucasia	Female	2	21	30.5947	#NULL!	#NULL!	#NULL!	#NULL!	#NULL!	#NULL!	#NULL!	#NULL!	#NULL!	#NULL!	#NULL!	#NULL!	0	2	2	1	1	2	1	1	1	17.39	21.3916	25.8023	26.6276	1
MI-977	Caucasia	Female	2	21	27.4059	#NULL!	#NULL!	#NULL!	#NULL!	#NULL!	#NULL!	#NULL!	#NULL!	#NULL!	#NULL!	#NULL!	#NULL!	0	1	1	1	1	3	3	1	1	18.18	24.5875	31.9086	13.7776	1
MI-978	Caucasia	Male	1	19	22.6902	#NULL!	#NULL!	#NULL!	#NULL!	#NULL!	#NULL!	#NULL!	#NULL!	#NULL!	#NULL!	#NULL!	#NULL!	0	1	1	1	1	2	1	2	2	19.23	14.7166	53.3601	-5.62961	1
MI-979	Caucasia	Male	1	21	21.4366	#NULL!	#NULL!	#NULL!	#NULL!	#NULL!	#NULL!	#NULL!	#NULL!	#NULL!	#NULL!	#NULL!	#NULL!	0	2	2	1	1	1	1	1	1	20.68	32.3501	46.9587	17.9665	1
MI-980	Caucasia	Female	2	21	20.1171	#NULL!	#NULL!	#NULL!	#NULL!	#NULL!	#NULL!	#NULL!	#NULL!	#NULL!	#NULL!	#NULL!	#NULL!	0	2	2	2	1	2	1	1	1	11.74	25.2981	22.9724	19.5652	1
MI-981	Caucasia	Female	2	20	20.7988	#NULL!	#NULL!	#NULL!	#NULL!	#NULL!	#NULL!	#NULL!	#NULL!	#NULL!	#NULL!	#NULL!	#NULL!	0	1	1	1	1	3	3	1	1	15.24	14.1076	26.8238	12.6093	1
MI-982	Caucasia	Female	2	19	22.8269	#NULL!	#NULL!	#NULL!	#NULL!	#NULL!	#NULL!	#NULL!	#NULL!	#NULL!	#NULL!	#NULL!	#NULL!	0	1	1	1	1	2	1	1	1	13.13	15.3085	23.0254	-11.9947	1
MI-983	Caucasia	Female	2	18	24.293	#NULL!	#NULL!	#NULL!	#NULL!	#NULL!	#NULL!	#NULL!	#NULL!	#NULL!	#NULL!	#NULL!	#NULL!	0	2	2	1	1	1	1	1	1	16.83	7.60547	25.7191	9.35569	1
MI-984	Caucasia	Female	2	32	34.942	#NULL!	#NULL!	#NULL!	#NULL!	#NULL!	#NULL!	#NULL!	#NULL!	#NULL!	#NULL!	#NULL!	#NULL!	0	1	1	1	1	2	1	1	1	11.63	24.4196	27.4292	17.4897	1
MI-985	Caucasia	Female	2	20	20.8198	#NULL!	#NULL!	#NULL!	#NULL!	#NULL!	#NULL!	#NULL!	#NULL!	#NULL!	#NULL!	#NULL!	#NULL!	0	1	1	1	1	1	1	1	1	17.95	6.85237	28.6928	-12.5527	1
MI-986	Caucasia	Female	2	23	19.3064	#NULL!	#NULL!	#NULL!	#NULL!	#NULL!	#NULL!	#NULL!	#NULL!	#NULL!	#NULL!	#NULL!	#NULL!	0	1	1	1	1	2	1	1	1	12.42	6.8438	20.4451	-10.3997	1
MI-987	Caucasia	Female	2	26	23.0783	#NULL!	#NULL!	#NULL!	#NULL!	#NULL!	#NULL!	#NULL!	#NULL!	#NULL!	#NULL!	#NULL!	#NULL!	0	1	1	1	1	2	1	1	1	15.94	17.1895	25.7721	6.25367	1
MI-988	Caucasia	Female	2	18	22.11	#NULL!	#NULL!	#NULL!	#NULL!	#NULL!	#NULL!	#NULL!	#NULL!	#NULL!	#NULL!	#NULL!	#NULL!	0	2	2	1	1	2	1	1	1	11.39	22.4759	22.3065	24.6269	1
MI-989	Caucasia	Female	2	22	22.8049	#NULL!	#NULL!	#NULL!	#NULL!	#NULL!	#NULL!	#NULL!	#NULL!	#NULL!	#NULL!	#NULL!	#NULL!	0	1	1	1	1	1	1	1	1	15.02	19.5073	20.7327	26.0584	1
MI-990	Caucasia	Female	2	21	24.4848	#NULL!	#NULL!	#NULL!	#NULL!	#NULL!	#NULL!	#NULL!	#NULL!	#NULL!	#NULL!	#NULL!	#NULL!	0	2	2	1	1	2	1	1	1	13.35	10.4869	21.5347	23.2994	1
MI-992	Caucasia	Female	2	21	21.6308	#NULL!	#NULL!	#NULL!	#NULL!	#NULL!	#NULL!	#NULL!	#NULL!	#NULL!	#NULL!	#NULL!	#NULL!	0	1	1	2	1	3	3	1	1	12.7	32.9921	24.4706	-5.4731	1
MI-993	Caucasia	Female	2	30	24.4304	#NULL!	#NULL!	#NULL!	#NULL!	#NULL!	#NULL!	#NULL!	#NULL!	#NULL!	#NULL!	#NULL!	#NULL!	0	2	2	1	1	1	1	1	1	13.94	32.4964	22.6243	-2.14047	1
MI-994	Caucasia	Male	1	29	26.0608	#NULL!	#NULL!	#NULL!	#NULL!	#NULL!	#NULL!	#NULL!	#NULL!	#NULL!	#NULL!	#NULL!	#NULL!	0	2	2	1	1	2	1	1	1	18.43	19.3706	49.7962	17.8848	1
MI-995	Caucasia	Female	2	19	20.6324	#NULL!	#NULL!	#NULL!	#NULL!	#NULL!	#NULL!	#NULL!	#NULL!	#NULL!	#NULL!	#NULL!	#NULL!	0	1	1	1	1	2	1	1	1	13.98	20.4578	20.9672	-3.21184	1
MI-997	Caucasia	Female	2	21	24.6201	#NULL!	#NULL!	#NULL!	#NULL!	#NULL!	#NULL!	#NULL!	#NULL!	#NULL!	#NULL!	#NULL!	#NULL!	0	2	2	1	1	1	1	1	1	12.37	23.5247	23.0405	21.4122	1
MI-998	Caucasia	Female	2	21	34.5367	#NULL!	#NULL!	#NULL!	#NULL!	#NULL!	#NULL!	#NULL!	#NULL!	#NULL!	#NULL!	#NULL!	#NULL!	0	1	1	2	1	2	1	1	1	21.16	27.5047	34.9126	18.2922	1
MI-999	Caucasia	Female	2	19	22.6682	#NULL!	#NULL!	#NULL!	#NULL!	#NULL!	#NULL!	#NULL!	#NULL!	#NULL!	#NULL!	#NULL!	#NULL!	0	1	1	2	1	3	3	1	1	19.2	22.6042	53.7309	-0.352063	1
UC-306	Caucasia	Female	2	26	20.5931	#NULL!	#NULL!	#NULL!	#NULL!	#NULL!	#NULL!	#NULL!	#NULL!	#NULL!	#NULL!	#NULL!	#NULL!	0	2	2	1	1	2	1	1	1	12.3	8.94309	28.0194	13.0975	1
UC-309	Caucasia	Female	2	24	27.2493	#NULL!	#NULL!	#NULL!	#NULL!	#NULL!	#NULL!	#NULL!	#NULL!	#NULL!	#NULL!	#NULL!	#NULL!	0	1	1	1	1	2	1	1	1	14.4	10.4167	62.3342	27.3853	1
UC-310	Caucasia	Female	2	22	23.3802	#NULL!	#NULL!	#NULL!	#NULL!	#NULL!	#NULL!	#NULL!	#NULL!	#NULL!	#NULL!	#NULL!	#NULL!	0	1	1	2	1	2	1	1	1	10.4	19.2308	26.332	50.2299	1
UC-314	Caucasia	Female	2	21	20.6994	#NULL!	#NULL!	#NULL!	#NULL!	#NULL!	#NULL!	#NULL!	#NULL!	#NULL!	#NULL!	#NULL!	#NULL!	0	1	1	1	1	2	1	1	1	12.1	6.61157	27.6032	4.76974	1
UC-315	Caucasia	Female	2	21	25.125	#NULL!	#NULL!	#NULL!	#NULL!	#NULL!	#NULL!	#NULL!	#NULL!	#NULL!	#NULL!	#NULL!	#NULL!	0	1	1	1	1	2	1	1	1	14.2	19.0141	44.6887	53.6742	1
UC-317	Caucasia	Male	1	23	30.7822	#NULL!	#NULL!	#NULL!	#NULL!	#NULL!	#NULL!	#NULL!	#NULL!	#NULL!	#NULL!	#NULL!	#NULL!	0	1	1	1	1	1	1	1	1	16.1	-2.48447	85.0796	-9.90751	1
UC-319	Caucasia	Female	2	19	25.37	2.08333	3737.99	3.57264	2058.99	0	7	12	39	54	56	266	2.42488	1	1	1	1	1	2	1	1	1	17.1	6.43275	69.6966	-12.3005	1
UC-321	Caucasia	Female	2	23	21.2846	#NULL!	#NULL!	#NULL!	#NULL!	#NULL!	#NULL!	#NULL!	#NULL!	#NULL!	#NULL!	#NULL!	#NULL!	0	2	2	1	1	1	1	1	1	17.2	3.48837	63.7643	-17.8355	1
UC-328	Caucasia	Female	2	22	21.7552	#NULL!	#NULL!	#NULL!	#NULL!	#NULL!	#NULL!	#NULL!	#NULL!	#NULL!	#NULL!	#NULL!	#NULL!	0	1	1	1	1	3	3	1	1	16.5	3.0303	52.2403	-2.43337	1
UC-330	Caucasia	Male	1	25	30.9862	#NULL!	#NULL!	#NULL!	#NULL!	#NULL!	#NULL!	#NULL!	#NULL!	#NULL!	#NULL!	#NULL!	#NULL!	0	1	1	2	1	3	3	1	1	34.7	1.15274	118.169	15.8737	1
UC-331	Caucasia	Male	1	20	21.5204	#NULL!	#NULL!	#NULL!	#NULL!	#NULL!	#NULL!	#NULL!	#NULL!	#NULL!	#NULL!	#NULL!	#NULL!	0	1	1	1	1	2	1	1	1	17.7	27.6836	65.4744	20.5362	1
UC-332	Caucasia	Female	2	20	19.3943	#NULL!	#NULL!	#NULL!	#NULL!	#NULL!	#NULL!	#NULL!	#NULL!	#NULL!	#NULL!	#NULL!	#NULL!	0	1	1	1	1	2	1	1	1	12.5	13.6	50.8858	16.1636	1
UC-334	Caucasia	Female	2	26	24.2738	#NULL!	#NULL!	#NULL!	#NULL!	#NULL!	#NULL!	#NULL!	#NULL!	#NULL!	#NULL!	#NULL!	#NULL!	0	2	2	1	1	1	1	1	1	18.2	17.033	57.151	-13.2265	1
UC-336	Caucasia	Female	2	38	21.793	#NULL!	#NULL!	#NULL!	#NULL!	#NULL!	#NULL!	#NULL!	#NULL!	#NULL!	#NULL!	#NULL!	#NULL!	0	1	1	1	1	1	1	1	1	14.7	29.932	32.688	35.1852	1
UC-337	Caucasia	Female	2	39	32.6001	#NULL!	#NULL!	#NULL!	#NULL!	#NULL!	#NULL!	#NULL!	#NULL!	#NULL!	#NULL!	#NULL!	#NULL!	0	2	2	1	1	1	1	1	1	15.7	14.6497	74.7284	5.54881	1
UC-338	Caucasia	Female	2	27	21.1248	#NULL!	#NULL!	#NULL!	#NULL!	#NULL!	#NULL!	#NULL!	#NULL!	#NULL!	#NULL!	#NULL!	#NULL!	0	1	1	1	1	1	1	1	1	13	14.6154	48.0256	6.82212	1
UC-340	Caucasia	Female	2	36	26.4312	#NULL!	#NULL!	#NULL!	#NULL!	#NULL!	#NULL!	#NULL!	#NULL!	#NULL!	#NULL!	#NULL!	#NULL!	0	1	1	2	1	3	3	1	1	14.1	4.96454	43.2889	3.828	1
UC-341	Caucasia	Male	1	36	23.1823	#NULL!	#NULL!	#NULL!	#NULL!	#NULL!	#NULL!	#NULL!	#NULL!	#NULL!	#NULL!	#NULL!	#NULL!	0	1	1	1	1	3	3	1	1	23.1	22.9437	112.032	-8.67216	1
UC-342	Caucasia	Female	2	30	25.7446	#NULL!	#NULL!	#NULL!	#NULL!	#NULL!	#NULL!	#NULL!	#NULL!	#NULL!	#NULL!	#NULL!	#NULL!	0	1	1	1	1	1	1	1	1	15.2	14.4737	60.3517	27.4323	1
UC-343	Caucasia	Male	1	37	25.9569	#NULL!	#NULL!	#NULL!	#NULL!	#NULL!	#NULL!	#NULL!	#NULL!	#NULL!	#NULL!	#NULL!	#NULL!	0	2	2	1	1	1	1	2	2	26.6	5.26316	101.628	11.7564	1
UC-344	Caucasia	Female	2	26	23.8606	#NULL!	#NULL!	#NULL!	#NULL!	#NULL!	#NULL!	#NULL!	#NULL!	#NULL!	#NULL!	#NULL!	#NULL!	0	1	1	2	1	3	3	1	1	14	22.8571	20.71	63.6829	1
UC-346	Caucasia	Female	2	33	29.6617	#NULL!	#NULL!	#NULL!	#NULL!	#NULL!	#NULL!	#NULL!	#NULL!	#NULL!	#NULL!	#NULL!	#NULL!	0	1	1	1	1	2	1	1	1	13.4	13.4328	30.7207	84.8768	1
UC-347	Caucasia	Female	2	37	28.7342	#NULL!	#NULL!	#NULL!	#NULL!	#NULL!	#NULL!	#NULL!	#NULL!	#NULL!	#NULL!	#NULL!	#NULL!	0	2	2	1	1	1	1	1	1	19	12.1053	68.8188	24.6399	1
UC-348	Caucasia	Female	2	36	29.7984	#NULL!	#NULL!	#NULL!	#NULL!	#NULL!	#NULL!	#NULL!	#NULL!	#NULL!	#NULL!	#NULL!	#NULL!	0	1	1	2	1	3	3	1	1	21.1	16.5877	74.3728	21.9249	1
UC-349	Caucasia	Female	2	18	27.7191	#NULL!	#NULL!	#NULL!	#NULL!	#NULL!	#NULL!	#NULL!	#NULL!	#NULL!	#NULL!	#NULL!	#NULL!	0	3	2	1	1	1	1	1	1	16.9	10.0592	48.1013	50.291	1
UC-350	Caucasia	Female	2	31	22.6553	#NULL!	#NULL!	#NULL!	#NULL!	#NULL!	#NULL!	#NULL!	#NULL!	#NULL!	#NULL!	#NULL!	#NULL!	0	1	1	#NULL!	#NULL!	2	1	1	1	14.2	25.3521	34.7159	13.6879	1
UC-351	Caucasia	Female	2	25	26.765	#NULL!	#NULL!	#NULL!	#NULL!	#NULL!	#NULL!	#NULL!	#NULL!	#NULL!	#NULL!	#NULL!	#NULL!	0	2	2	1	1	2	1	1	1	12.9	24.8062	46.2248	18.0226	1
UC-352	Caucasia	Female	2	20	21.1106	#NULL!	#NULL!	#NULL!	#NULL!	#NULL!	#NULL!	#NULL!	#NULL!	#NULL!	#NULL!	#NULL!	#NULL!	0	1	1	1	1	1	1	1	1	15.6	20.5128	24.1225	44.793	1
UC-353	Caucasia	Male	1	24	26.265	#NULL!	#NULL!	#NULL!	#NULL!	#NULL!	#NULL!	#NULL!	#NULL!	#NULL!	#NULL!	#NULL!	#NULL!	0	2	2	1	1	2	1	1	1	25.2	13.0952	79.6588	22.2311	1
UC-354	Caucasia	Female	2	25	18.7583	#NULL!	#NULL!	#NULL!	#NULL!	#NULL!	#NULL!	#NULL!	#NULL!	#NULL!	#NULL!	#NULL!	#NULL!	0	2	2	1	1	2	1	1	1	12.8	20.3125	27.4746	44.0375	1
UC-357	Caucasia	Male	1	20	27.6644	2.5	4511.29	3.6543	2551.29	0	9	18	47	48	46	296	2.47129	1	1	1	2	1	2	1	1	1	32.2	19.5652	#NULL!	#NULL!	1
UC-359	Caucasia	Male	1	36	23.9206	#NULL!	#NULL!	#NULL!	#NULL!	#NULL!	#NULL!	#NULL!	#NULL!	#NULL!	#NULL!	#NULL!	#NULL!	0	1	1	2	1	2	1	1	1	19.91	33.0989	89.3775	13.6302	1
UC-360	Caucasia	Female	2	38	17.9139	#NULL!	#NULL!	#NULL!	#NULL!	#NULL!	#NULL!	#NULL!	#NULL!	#NULL!	#NULL!	#NULL!	#NULL!	0	2	2	1	1	2	1	1	1	13.81	13.034	34.4662	49.6378	1
UC-362	Caucasia	Male	1	25	25.9324	#NULL!	#NULL!	#NULL!	#NULL!	#NULL!	#NULL!	#NULL!	#NULL!	#NULL!	#NULL!	#NULL!	#NULL!	0	1	1	1	1	3	3	1	1	30.28	10.9643	106.486	13.6076	1
UC-364	Caucasia	Male	1	33	27.2493	#NULL!	#NULL!	#NULL!	#NULL!	#NULL!	#NULL!	#NULL!	#NULL!	#NULL!	#NULL!	#NULL!	#NULL!	0	1	1	3	3	3	3	1	1	30.2	13.0464	67.7368	22.2297	1
UC-365	Caucasia	Female	2	37	23.6069	#NULL!	#NULL!	#NULL!	#NULL!	#NULL!	#NULL!	#NULL!	#NULL!	#NULL!	#NULL!	#NULL!	#NULL!	0	1	1	1	1	3	3	1	1	17.03	16.0305	56.3414	-10.2337	1
UC-366	Caucasia	Female	2	21	24.6402	#NULL!	#NULL!	#NULL!	#NULL!	#NULL!	#NULL!	#NULL!	#NULL!	#NULL!	#NULL!	#NULL!	#NULL!	0	2	2	2	1	2	1	1	1	16.54	3.56711	49.6373	28.7805	1
UC-367	Caucasia	Female	2	18	23.616	#NULL!	#NULL!	#NULL!	#NULL!	#NULL!	#NULL!	#NULL!	#NULL!	#NULL!	#NULL!	#NULL!	#NULL!	0	1	1	2	1	3	3	1	1	11.42	21.366	34.9883	62.7595	1
UC-368	Caucasia	Female	2	25	28.3191	#NULL!	#NULL!	#NULL!	#NULL!	#NULL!	#NULL!	#NULL!	#NULL!	#NULL!	#NULL!	#NULL!	#NULL!	0	1	1	2	1	3	3	1	1	13.83	18.5105	56.5079	15.0777	1
UC-370	Caucasia	Male	1	19	27.194	#NULL!	#NULL!	#NULL!	#NULL!	#NULL!	#NULL!	#NULL!	#NULL!	#NULL!	#NULL!	#NULL!	#NULL!	0	1	1	2	1	3	3	1	1	22.38	32.395	84.4743	34.5217	1
UC-371	Caucasia	Female	2	20	21.8947	#NULL!	#NULL!	#NULL!	#NULL!	#NULL!	#NULL!	#NULL!	#NULL!	#NULL!	#NULL!	#NULL!	#NULL!	0	1	1	2	1	3	3	1	1	19.69	5.23108	74.0096	-1.09396	1
UC-372	Caucasia	Male	1	20	22.85	#NULL!	#NULL!	#NULL!	#NULL!	#NULL!	#NULL!	#NULL!	#NULL!	#NULL!	#NULL!	#NULL!	#NULL!	0	1	1	1	1	2	1	1	1	23.34	31.7909	85.7296	-4.88883	1
UC-376	Caucasia	Female	2	22	19.1058	#NULL!	#NULL!	#NULL!	#NULL!	#NULL!	#NULL!	#NULL!	#NULL!	#NULL!	#NULL!	#NULL!	#NULL!	0	1	1	2	1	3	3	1	1	12.49	24.2594	43.2284	4.56853	1
UC-377	Caucasia	Female	2	34	22.0401	#NULL!	#NULL!	#NULL!	#NULL!	#NULL!	#NULL!	#NULL!	#NULL!	#NULL!	#NULL!	#NULL!	#NULL!	0	1	1	1	1	3	3	1	1	15.79	24.5092	37.9544	27.8509	1
UC-378	Caucasia	Male	1	22	21.2254	#NULL!	#NULL!	#NULL!	#NULL!	#NULL!	#NULL!	#NULL!	#NULL!	#NULL!	#NULL!	#NULL!	#NULL!	0	1	1	1	1	3	3	1	1	23.06	34.2585	58.9141	16.4783	1
UC-379	Caucasia	Female	2	25	25.8599	#NULL!	#NULL!	#NULL!	#NULL!	#NULL!	#NULL!	#NULL!	#NULL!	#NULL!	#NULL!	#NULL!	#NULL!	0	2	2	2	1	2	1	1	1	16.64	19.0505	29.0878	7.64268	1
UC-380	Caucasia	Male	1	19	17.5878	#NULL!	#NULL!	#NULL!	#NULL!	#NULL!	#NULL!	#NULL!	#NULL!	#NULL!	#NULL!	#NULL!	#NULL!	0	1	1	1	1	2	1	1	1	18.12	11.1479	59.2319	6.51507	1
UC-382	Caucasia	Female	2	34	24.8401	#NULL!	#NULL!	#NULL!	#NULL!	#NULL!	#NULL!	#NULL!	#NULL!	#NULL!	#NULL!	#NULL!	#NULL!	0	1	1	1	1	3	3	1	1	#NULL!	#NULL!	25.8629	20.8602	1
UC-383	Caucasia	Male	1	21	26.6058	#NULL!	#NULL!	#NULL!	#NULL!	#NULL!	#NULL!	#NULL!	#NULL!	#NULL!	#NULL!	#NULL!	#NULL!	0	1	1	1	1	2	1	1	1	29.02	5.5479	78.2991	23.2521	1
UC-385	Caucasia	Female	2	23	25.767	#NULL!	#NULL!	#NULL!	#NULL!	#NULL!	#NULL!	#NULL!	#NULL!	#NULL!	#NULL!	#NULL!	#NULL!	0	1	1	1	1	2	1	1	1	20.24	22.085	29.314	40.7036	1
UC-386	Caucasia	Female	2	21	23.4089	#NULL!	#NULL!	#NULL!	#NULL!	#NULL!	#NULL!	#NULL!	#NULL!	#NULL!	#NULL!	#NULL!	#NULL!	0	2	2	2	1	2	1	1	1	12.38	22.4556	20.1122	37.0579	1
UC-387	Caucasia	Female	2	21	21.1151	#NULL!	#NULL!	#NULL!	#NULL!	#NULL!	#NULL!	#NULL!	#NULL!	#NULL!	#NULL!	#NULL!	#NULL!	0	1	1	2	1	2	1	1	1	14.51	20.9511	28.9728	30.9219	1
UC-388	Caucasia	Female	2	19	19.2637	#NULL!	#NULL!	#NULL!	#NULL!	#NULL!	#NULL!	#NULL!	#NULL!	#NULL!	#NULL!	#NULL!	#NULL!	0	1	1	2	1	2	1	1	1	13.01	31.5911	23.1918	52.5285	1
UC-389	Caucasia	Female	2	33	27.5285	#NULL!	#NULL!	#NULL!	#NULL!	#NULL!	#NULL!	#NULL!	#NULL!	#NULL!	#NULL!	#NULL!	#NULL!	0	1	1	2	1	3	3	1	1	20.45	11.1002	28.428	45.4618	1
UC-390	Caucasia	Male	1	19	21.1318	#NULL!	#NULL!	#NULL!	#NULL!	#NULL!	#NULL!	#NULL!	#NULL!	#NULL!	#NULL!	#NULL!	#NULL!	0	2	2	1	1	1	1	1	1	16.47	11.9004	34.8142	23.2372	1
UC-392	Caucasia	Female	2	19	20.1086	#NULL!	#NULL!	#NULL!	#NULL!	#NULL!	#NULL!	#NULL!	#NULL!	#NULL!	#NULL!	#NULL!	#NULL!	0	1	1	1	1	3	3	1	1	15.71	24.5703	29.6311	24.617	1
UC-393	Caucasia	Male	1	20	42.2833	#NULL!	#NULL!	#NULL!	#NULL!	#NULL!	#NULL!	#NULL!	#NULL!	#NULL!	#NULL!	#NULL!	#NULL!	0	1	1	2	1	3	3	1	1	19.11	11.5123	58.8006	26.8048	1
UC-394	Caucasia	Female	2	20	20.1733	#NULL!	#NULL!	#NULL!	#NULL!	#NULL!	#NULL!	#NULL!	#NULL!	#NULL!	#NULL!	#NULL!	#NULL!	0	2	2	#NULL!	#NULL!	2	1	1	1	10.62	13.1827	23.6837	17.4121	1
UC-395	Caucasia	Female	2	19	25.0922	#NULL!	#NULL!	#NULL!	#NULL!	#NULL!	#NULL!	#NULL!	#NULL!	#NULL!	#NULL!	#NULL!	#NULL!	0	1	1	1	1	3	3	1	1	12.57	21.4002	22.7605	11.7686	1
UC-396	Caucasia	Female	2	20	25.0149	#NULL!	#NULL!	#NULL!	#NULL!	#NULL!	#NULL!	#NULL!	#NULL!	#NULL!	#NULL!	#NULL!	#NULL!	0	1	1	1	1	2	1	1	1	#NULL!	#NULL!	36.2451	31.062	1
UC-397	Caucasia	Female	2	22	18.0212	2	2324.54	3.36634	220.499	424.037	2	18	29	59	60	243	2.38561	1	2	2	1	1	2	1	1	1	#NULL!	#NULL!	20.0744	23.6336	1
UC-399	Caucasia	Male	1	20	21.5619	1	2478.47	3.39418	1485.13	161.134	7	18	66	31	46	305	2.4843	1	2	2	1	1	2	1	1	1	18.13	33.701	52.3084	-24.3165	1
UC-400	Caucasia	Female	2	20	23.5274	0.666667	2297.74	3.3613	1654.74	0	5	14	52	41	56	273	2.43616	1	1	1	1	1	1	1	1	1	#NULL!	#NULL!	25.3332	40.8602	1
UC-403	Caucasia	Male	1	29	24.1865	1	1547.27	3.18957	0	763.266	10	33	69	12	44	353	2.54777	1	2	2	1	1	2	1	1	1	18.43	17.4715	53.8898	23.9259	1
UC-406	Caucasia	Male	1	27	21.8645	5	8670.29	3.93803	4297.91	565.383	8	40	25	50	45	313	2.49554	1	1	1	1	1	2	1	1	1	18.39	15.5519	40.2093	30.5608	1
UC-408	Caucasia	Female	2	23	21.2599	0.166667	710.498	2.85156	0	463.614	9	9	47	47	56	278	2.44404	1	1	1	1	1	1	1	1	1	12.09	6.03805	8.0812	136.891	1
UC-409	Caucasia	Female	2	24	21.3018	0.5	420	2.62325	0	0	0	14	55	41	58	251	2.39967	1	2	2	1	1	2	1	1	1	10.98	25.8652	17.88	25.1375	1
UC-410	Caucasia	Male	1	19	22.3488	2.91667	5297.31	3.72406	2987.63	70.6728	8	3.5	22	79	55.5	237	2.37475	1	1	1	2	1	3	3	1	1	#NULL!	#NULL!	55.8571	16.9331	1
UC-411	Caucasia	Female	2	21	20.4828	1.33333	1331.08	3.1242	0	407.075	1	56	27	28	56	312	2.49415	1	1	1	3	3	3	3	1	1	#NULL!	#NULL!	18.2962	60.4218	1
UC-412	Caucasia	Male	1	24	25.6832	1	1312.43	3.11808	247.355	113.077	11	55	21	25	56	354	2.549	1	1	1	3	3	3	3	1	1	23.37	21.7801	30.1229	86.4858	1
UC-414	Caucasia	Male	1	19	22.3812	0.666667	874.999	2.94201	0	146.999	24	11	21	42	70	331	2.51983	1	1	1	1	1	2	1	1	1	16.48	13.1675	43.4629	26.6539	1
UC-416	Caucasia	Male	1	33	29.2859	1	2112.65	3.32483	0	1272.11	14	14	66	23	51	332	2.52114	1	1	1	2	1	2	1	1	1	19.84	8.31653	73.0032	4.97512	1
UC-424	Caucasia	Female	2	28	25.7905	1	1066.69	3.02804	0	282.691	2	11	35	67	53	235	2.37107	1	2	2	1	1	1	1	1	1	10.82	17.7449	20.8083	30.3636	1
UC-425	Caucasia	Male	1	23	27.5073	0.5	905.935	2.9571	237.461	52.4746	2	31	37	28	70	277	2.44248	1	1	1	1	1	2	1	1	1	18.85	16.4456	53.1104	26.7559	1
UC-428	Caucasia	Female	2	20	24.5021	0.666667	532	2.72591	0	0	0	16	28	68	56	228	2.35793	1	1	1	2	1	2	1	1	1	11.12	21.5827	27.3611	-5.53097	1
UC-430	Caucasia	Male	1	31	34.8641	0.5	1052.96	3.02241	562.556	42.4037	2	75	7	28	56	335	2.52504	1	2	2	1	1	1	1	1	1	22.14	21.2737	69.3334	5.1075	1
UC-436	Caucasia	Male	1	26	23.8159	0.5	5708.68	3.75654	2639.45	2650.23	12	18	50	30	58	314	2.49693	1	1	1	1	1	2	1	1	1	17.82	33.3895	57.2797	33.1044	1
UC-438	Caucasia	Male	1	25	17.9899	0.5	336	2.52634	0	0	0	0	14	84	70	182	2.26007	1	2	2	1	1	1	1	1	1	14.4	14.5833	37.3188	14.8216	1
UC-440	Caucasia	Female	2	29	23.3958	2	2702.87	3.43183	128.625	110.25	5	0	44	61	58	237	2.37475	1	3	2	1	1	2	1	1	1	10.12	8.99209	17.4714	19.7921	1
UC-441	Caucasia	Female	2	18	23.4131	0.5	420	2.62325	0	0	0	19	52	53	44	258	2.41162	1	3	2	1	1	1	1	1	1	11.07	17.1635	24.7052	3.951	1
UC-442	Caucasia	Female	2	23	20.3347	0.416667	413.471	2.61645	49.471	0	7	26	36	53	46	291	2.46389	1	1	1	1	1	3	3	1	1	11.13	13.7466	22.5184	18.4812	1
UC-443	Caucasia	Female	2	23	25.7905	0.25	1036.74	3.01567	340.23	473.508	5	4.5	14	85	59.5	216	2.33445	1	1	1	1	1	3	3	1	1	11.28	20.3014	12.9693	65.5776	1
UC-444	Caucasia	Female	2	21	22.6522	1.5	4173.07	3.62046	3054.07	0	5	18	49	38	58	278	2.44404	1	1	1	1	1	2	1	1	1	9.94	27.5654	17.2142	54.0659	1
UC-445	Caucasia	Male	1	39	38.1063	1	1019.85	3.00853	0	50.8844	0	7	60	45	56	242	2.38382	1	2	2	2	1	2	1	1	1	17.48	32.6659	62.879	23.5981	1
UC-446	Caucasia	Male	1	20	28.0989	1	1682.02	3.22583	686.998	212.018	12	19	35	42	60	301	2.47857	1	1	1	2	1	2	1	1	1	22.07	39.0575	77.7853	-11.7996	1
UC-447	Caucasia	Male	1	25	22.8709	0.5	1793.61	3.25373	0	356.191	20	14	18	51	65	314	2.49693	1	2	2	1	1	2	1	1	1	13.55	23.9114	37.8031	-6.38511	1
UC-448	Caucasia	Male	1	28	23.522	1.5	2786.47	3.44505	1079.47	0	4	10	35	71	48	243	2.38561	1	1	1	1	1	1	1	1	1	17.59	17.9079	52.9213	10.366	1
UC-449	Caucasia	Male	1	20	31.7326	1	4868.35	3.68738	0	3180.28	9	16	40	40	63	285	2.45484	1	1	1	1	1	1	1	2	2	22.42	24.9777	65.1414	1.40551	1
UC-450	Caucasia	Male	1	19	24.6017	2.5	1820	3.26007	0	0	20	38	26	33	51	370	2.5682	1	1	1	1	1	2	1	1	1	13.68	7.89474	35.1093	-7.39224	1
UC-451	Caucasia	Female	2	19	23.7597	1.25	1524.72	3.18319	230.865	173.855	6	20	48	46	48	286	2.45637	1	1	1	2	1	3	3	1	1	10.52	13.308	24.0015	-4.00378	1
UC-452	Caucasia	Male	1	20	22.1402	0.166667	154	2.18752	0	0	0	0	42	70	56	210	2.32222	1	1	1	2	1	3	3	1	1	16.93	9.80508	39.2937	5.81552	1
UC-453	Caucasia	Male	1	24	35.2903	3	4878.82	3.68832	1764.29	203.538	7	50	5	48	58	308	2.48855	1	1	1	1	1	1	1	2	2	18.35	20.4905	55.9404	18.8557	1
WV-1206	Caucasia	Female	2	31	20.6765	#NULL!	#NULL!	#NULL!	#NULL!	#NULL!	#NULL!	#NULL!	#NULL!	#NULL!	#NULL!	#NULL!	#NULL!	0	1	1	1	1	3	3	1	1	14	9.28571	27.3535	51.3693	1
WV-1208	Caucasia	Female	2	35	20.0119	#NULL!	#NULL!	#NULL!	#NULL!	#NULL!	#NULL!	#NULL!	#NULL!	#NULL!	#NULL!	#NULL!	#NULL!	0	2	2	1	1	2	1	1	1	13.6	21.3235	18.6518	51.5619	1
WV-1209	Caucasia	Female	2	27	23.5624	#NULL!	#NULL!	#NULL!	#NULL!	#NULL!	#NULL!	#NULL!	#NULL!	#NULL!	#NULL!	#NULL!	#NULL!	0	1	1	1	1	2	1	1	1	11.6	15.5172	32.2189	14.4199	1
WV-1210	Caucasia	Female	2	22	21.6258	#NULL!	#NULL!	#NULL!	#NULL!	#NULL!	#NULL!	#NULL!	#NULL!	#NULL!	#NULL!	#NULL!	#NULL!	0	1	1	3	3	3	3	1	1	13.9	28.0576	34.2997	33.201	1
WV-1211	Caucasia	Female	2	31	22.3117	#NULL!	#NULL!	#NULL!	#NULL!	#NULL!	#NULL!	#NULL!	#NULL!	#NULL!	#NULL!	#NULL!	#NULL!	0	1	1	1	1	2	1	1	1	12	20	31.099	40.3406	1
WV-1212	Caucasia	Female	2	22	21.5801	#NULL!	#NULL!	#NULL!	#NULL!	#NULL!	#NULL!	#NULL!	#NULL!	#NULL!	#NULL!	#NULL!	#NULL!	0	1	1	2	1	2	1	1	1	11.1	21.6216	27.2778	7.01803	1
WV-1213	Caucasia	Female	2	37	23.109	#NULL!	#NULL!	#NULL!	#NULL!	#NULL!	#NULL!	#NULL!	#NULL!	#NULL!	#NULL!	#NULL!	#NULL!	0	1	1	1	1	2	1	1	1	12.3	37.3984	43.8034	11.6946	1
WV-1214	Caucasia	Male	1	27	24.4956	#NULL!	#NULL!	#NULL!	#NULL!	#NULL!	#NULL!	#NULL!	#NULL!	#NULL!	#NULL!	#NULL!	#NULL!	0	2	2	1	1	1	1	1	1	21	31.4286	91.6248	15.3027	1
WV-1216	Caucasia	Male	1	19	19.3684	#NULL!	#NULL!	#NULL!	#NULL!	#NULL!	#NULL!	#NULL!	#NULL!	#NULL!	#NULL!	#NULL!	#NULL!	0	1	1	3	3	3	3	1	1	19.9	24.6231	54.987	36.535	1
WV-1217	Caucasia	Female	2	22	20.0815	#NULL!	#NULL!	#NULL!	#NULL!	#NULL!	#NULL!	#NULL!	#NULL!	#NULL!	#NULL!	#NULL!	#NULL!	0	1	1	#NULL!	#NULL!	2	1	1	1	12.8	22.6562	27.5805	26.2003	1
WV-1218	Caucasia	Male	1	24	27.967	#NULL!	#NULL!	#NULL!	#NULL!	#NULL!	#NULL!	#NULL!	#NULL!	#NULL!	#NULL!	#NULL!	#NULL!	0	1	1	1	1	2	1	1	1	26.2	37.7863	63.2346	15.9986	1
WV-1219	Caucasia	Female	2	20	24.4082	#NULL!	#NULL!	#NULL!	#NULL!	#NULL!	#NULL!	#NULL!	#NULL!	#NULL!	#NULL!	#NULL!	#NULL!	0	1	1	3	3	3	3	1	1	12.2	22.9508	22.5033	81.6409	1
WV-1221	Caucasia	Female	2	23	21.4644	#NULL!	#NULL!	#NULL!	#NULL!	#NULL!	#NULL!	#NULL!	#NULL!	#NULL!	#NULL!	#NULL!	#NULL!	0	1	1	1	1	2	1	1	1	17.2	31.9767	29.0257	31.9082	1
WV-1222	Caucasia	Female	2	19	24.208	#NULL!	#NULL!	#NULL!	#NULL!	#NULL!	#NULL!	#NULL!	#NULL!	#NULL!	#NULL!	#NULL!	#NULL!	0	1	1	2	1	2	1	2	2	14.7	25.8503	27.6335	93.3735	1
WV-1223	Caucasia	Female	2	29	24.0192	#NULL!	#NULL!	#NULL!	#NULL!	#NULL!	#NULL!	#NULL!	#NULL!	#NULL!	#NULL!	#NULL!	#NULL!	0	1	1	1	1	3	3	1	1	14.4	27.7778	26.0672	79.971	1
WV-1225	Caucasia	Female	2	20	18.8521	#NULL!	#NULL!	#NULL!	#NULL!	#NULL!	#NULL!	#NULL!	#NULL!	#NULL!	#NULL!	#NULL!	#NULL!	0	2	2	1	1	2	1	1	1	12.6	27.7778	26.8314	64.9182	1
WV-1227	Caucasia	Male	1	38	24.6767	#NULL!	#NULL!	#NULL!	#NULL!	#NULL!	#NULL!	#NULL!	#NULL!	#NULL!	#NULL!	#NULL!	#NULL!	0	1	1	2	1	2	1	1	1	23	20.8696	71.7925	37.2049	1
WV-1228	Caucasia	Female	2	24	20.0119	#NULL!	#NULL!	#NULL!	#NULL!	#NULL!	#NULL!	#NULL!	#NULL!	#NULL!	#NULL!	#NULL!	#NULL!	0	1	1	1	1	1	1	1	1	18.3	11.4754	52.2327	19.1656	1
WV-1229	Caucasia	Female	2	23	23.3418	#NULL!	#NULL!	#NULL!	#NULL!	#NULL!	#NULL!	#NULL!	#NULL!	#NULL!	#NULL!	#NULL!	#NULL!	0	1	1	2	1	3	3	1	1	12.7	15.748	38.764	23.2091	1
WV-1230	Caucasia	Female	2	20	25.1908	#NULL!	#NULL!	#NULL!	#NULL!	#NULL!	#NULL!	#NULL!	#NULL!	#NULL!	#NULL!	#NULL!	#NULL!	0	2	2	1	1	1	1	1	1	19.5	10.2564	35.4271	19.607	1
WV-1233	Caucasia	Female	2	24	20.6324	#NULL!	#NULL!	#NULL!	#NULL!	#NULL!	#NULL!	#NULL!	#NULL!	#NULL!	#NULL!	#NULL!	#NULL!	0	2	2	1	1	2	1	1	1	17.8	6.17978	32.9453	19.9816	1
WV-1234	Caucasia	Female	2	22	21.3018	#NULL!	#NULL!	#NULL!	#NULL!	#NULL!	#NULL!	#NULL!	#NULL!	#NULL!	#NULL!	#NULL!	#NULL!	0	1	1	1	1	3	3	1	1	21.4	10.2804	40.3984	33.3208	1
WV-1235	Caucasia	Male	1	39	25.4003	#NULL!	#NULL!	#NULL!	#NULL!	#NULL!	#NULL!	#NULL!	#NULL!	#NULL!	#NULL!	#NULL!	#NULL!	0	1	1	1	1	1	1	1	1	41.66	0.0720115	87.4555	60.1834	1
WV-1236	Caucasia	Female	2	21	19.2227	#NULL!	#NULL!	#NULL!	#NULL!	#NULL!	#NULL!	#NULL!	#NULL!	#NULL!	#NULL!	#NULL!	#NULL!	0	1	1	1	1	2	1	1	1	18.83	5.62931	28.9803	30.6005	1
WV-1237	Caucasia	Male	1	39	30.1286	#NULL!	#NULL!	#NULL!	#NULL!	#NULL!	#NULL!	#NULL!	#NULL!	#NULL!	#NULL!	#NULL!	#NULL!	0	1	1	2	1	3	3	1	1	20.1	28.7065	47.3144	55.0936	1
WV-1238	Caucasia	Male	1	21	22.1299	#NULL!	#NULL!	#NULL!	#NULL!	#NULL!	#NULL!	#NULL!	#NULL!	#NULL!	#NULL!	#NULL!	#NULL!	0	1	1	1	1	3	3	1	1	13.92	16.7385	22.3065	53.46	1
WV-1240	Caucasia	Male	1	22	23.0859	#NULL!	#NULL!	#NULL!	#NULL!	#NULL!	#NULL!	#NULL!	#NULL!	#NULL!	#NULL!	#NULL!	#NULL!	0	1	1	1	1	3	3	1	1	34.3	2.71137	66.4278	51.5662	1
WV-1241	Caucasia	Female	2	30	22.3175	#NULL!	#NULL!	#NULL!	#NULL!	#NULL!	#NULL!	#NULL!	#NULL!	#NULL!	#NULL!	#NULL!	#NULL!	0	2	2	2	1	2	1	1	1	15.93	6.71689	32.3172	55.5139	1
WV-1242	Caucasia	Female	2	26	20.9005	#NULL!	#NULL!	#NULL!	#NULL!	#NULL!	#NULL!	#NULL!	#NULL!	#NULL!	#NULL!	#NULL!	#NULL!	0	1	1	1	1	1	1	1	1	13.56	16.5929	22.2157	45.7084	1
WV-1243	Caucasia	Male	1	22	25.8041	#NULL!	#NULL!	#NULL!	#NULL!	#NULL!	#NULL!	#NULL!	#NULL!	#NULL!	#NULL!	#NULL!	#NULL!	0	1	1	2	1	3	3	1	1	31.76	30.3526	76.1661	16.7495	1
WV-1246	Caucasia	Female	2	25	24.4594	#NULL!	#NULL!	#NULL!	#NULL!	#NULL!	#NULL!	#NULL!	#NULL!	#NULL!	#NULL!	#NULL!	#NULL!	0	2	2	1	1	2	1	1	1	15.13	8.5922	25.197	56.036	1
WV-1250	Caucasia	Female	2	20	21.9636	2.5	2402.61	3.38068	0	610.613	11	44	4.5	48	60.5	315.5	2.499	1	1	1	2	1	3	3	1	1	14.22	11.3221	29.8656	26.6278	1
WV-1251	Caucasia	Female	2	20	21.9636	#NULL!	#NULL!	#NULL!	#NULL!	#NULL!	#NULL!	#NULL!	#NULL!	#NULL!	#NULL!	#NULL!	#NULL!	0	1	1	1	1	1	1	2	2	13.75	31.4182	26.7633	18.9709	1
WV-1252	Caucasia	Female	2	20	27.6923	#NULL!	#NULL!	#NULL!	#NULL!	#NULL!	#NULL!	#NULL!	#NULL!	#NULL!	#NULL!	#NULL!	#NULL!	0	3	2	1	1	1	1	1	1	19.06	29.3809	52.7775	3.05376	1
WV-1254	Caucasia	Female	2	23	20.3587	0.5	4880.87	3.6885	4410.98	50.8844	7	42	35	35	49	322	2.50786	1	1	1	1	1	2	1	1	1	10.07	21.9464	22.7378	-5.72379	1
WV-1257	Caucasia	Female	2	22	18.2882	0.833333	1162.54	3.06541	376.922	169.615	12	11	35	45	65	285	2.45484	1	1	1	1	1	2	1	1	1	10.02	26.0479	12.5077	41.6818	1
WV-1259	Caucasia	Male	1	24	29.0204	0.25	617.615	2.79072	93.2881	76.3266	0	20	35	60	53	243	2.38561	1	1	1	2	1	2	1	1	1	20.17	18.3441	67.7292	9.36208	1
WV-1260	Caucasia	Female	2	18	20.3587	2	2520.54	3.40149	0	56.5383	2	19.5	22.5	63	61	239.5	2.37931	1	1	1	1	1	2	1	1	1	10.7	21.028	16.3667	-3.19001	1
WV-1261	Caucasia	Male	1	22	16.5716	1.5	1176	3.07041	0	0	0	11	16	79	62	206	2.31387	1	1	1	1	1	2	1	1	1	13.48	25.1484	24.9776	30.0212	1
WV-1262	Caucasia	Male	1	22	19.1058	1	952	2.97864	0	0	0	7	19	78	64	201	2.3032	1	1	1	2	1	2	1	1	1	12.98	23.8829	27.7091	8.79301	1
WV-1263	Caucasia	Male	1	23	21.5204	0.666667	12131.8	4.08393	9817.46	1447.38	25	14	48	21	60	369	2.56703	1	1	1	1	1	3	3	1	1	16.79	7.32579	52.3311	18.3343	1
WV-1265	Caucasia	Female	2	32	19.3013	0.5	3168.64	3.50087	275.624	813.209	16	30	19	31	72	327	2.51455	1	1	1	1	1	1	1	1	1	10.8	14.9074	16.4878	17.8522	1
WV-1266	Caucasia	Male	1	33	23.33	1.5	7094.28	3.85091	91.8747	1430.42	14	42	28	14	70	350	2.54407	1	2	2	1	1	2	1	1	1	20.17	22.1616	52.9137	5.46261	1
WV-1267	Caucasia	Male	1	30	28.2308	0.166667	1223.25	3.08751	0	551.248	0	9	29	74	56	215	2.33244	1	2	2	1	1	1	1	1	1	20.06	21.7846	49.6827	26.6372	1
WV-1268	Caucasia	Male	1	24	26.6853	#NULL!	#NULL!	#NULL!	#NULL!	#NULL!	#NULL!	#NULL!	#NULL!	#NULL!	#NULL!	#NULL!	#NULL!	0	1	1	1	1	1	1	1	1	19.05	21.1024	57.3251	11.51	1
WV-1269	Caucasia	Female	2	26	27.1129	0.5	775.384	2.88952	0	169.615	0	11	7	94	56	197	2.29447	1	1	1	1	1	2	1	2	2	17.54	14.3101	23.2751	27.8283	1
WV-1270	Caucasia	Female	2	33	32.736	2	4767.93	3.67833	2262.53	42.4037	4	16	78	16	54	298	2.47422	1	1	1	2	1	2	1	1	1	13.16	13.6778	30.8569	25.846	1
WV-1271	Caucasia	Male	1	33	23.8159	1	955.112	2.98005	0	58.3051	0	27	41	51	49	263	2.41996	1	1	1	2	1	3	3	1	1	29.79	17.1534	40.9735	19.0582	1
WV-1272	Caucasia	Male	1	28	41.1397	0.5	755.932	2.87848	0	67.8459	0	14	48	50	56	244	2.38739	1	2	2	2	1	2	1	1	1	#NULL!	#NULL!	63.333	18.5305	1
WV-1273	Caucasia	Male	1	27	20.6396	0.166667	869.748	2.93939	0	452.306	0	9	19	87	53	205	2.31175	1	1	1	2	1	2	1	1	1	#NULL!	#NULL!	34.0878	14.6504	1
WV-1274	Caucasia	Female	2	24	20.2524	1.25	2769.08	3.44234	1491.07	159.014	5	25	31	27	80	274	2.43775	1	1	1	2	1	3	3	1	1	11.49	12.1845	12.9012	60.7625	1
WV-1277	Caucasia	Female	2	31	23.9576	2.5	5468.67	3.73788	2088.68	1616.99	14	9	54	42	49	310	2.49136	1	1	1	1	1	1	1	1	1	#NULL!	#NULL!	22.2611	22.1958	1
WV-1278	Caucasia	Female	2	40	38.9602	0.166667	168	2.22531	0	0	0	45	30	33	60	288	2.45939	1	2	2	1	1	2	1	1	1	15.7	12.293	31.8935	32.7639	1
WV-1279	Caucasia	Male	1	26	27.6201	0.666667	1449	3.16107	0	440.998	0	18	68	36	46	272	2.43457	1	1	1	1	1	2	1	1	1	18.09	22.4433	52.3992	7.94224	1
WV-1281	Caucasia	Female	2	20	27.2495	1	2541.26	3.40505	551.248	1094.02	2	16	25	77	48	235	2.37107	1	2	2	2	1	2	1	1	1	#NULL!	#NULL!	16.6694	22.8325	1
WV-1282	Caucasia	Female	2	22	26.8837	1	2555	3.40739	0	1323	7	35	28	64	34	301	2.47857	1	1	1	1	1	2	1	1	1	13.5	16.2963	16.9342	63.4048	1
WV-1284	Caucasia	Male	1	39	37.0214	0.25	588.134	2.76948	0	25.4422	4	4	14	93	53	210	2.32222	1	1	1	1	1	1	1	2	2	27.65	23.038	59.7918	19.1344	1
WV-1285	Caucasia	Female	2	19	20.782	2	3492.79	3.54317	743.065	706.728	0	32	22	48	66	254	2.40483	1	1	1	1	1	3	3	1	1	9.92	8.77016	13.8773	26.1178	1
WV-1286	Caucasia	Male	1	19	21.6975	1.16667	3067.07	3.48672	1584.07	0	14	36	26	23	69	336	2.52634	1	1	1	1	1	2	1	1	1	20.53	9.05991	#NULL!	#NULL!	1
WV-1287	Caucasia	Male	1	20	23.6216	1.16667	1064	3.02694	0	0	0	24	42	42	60	258	2.41162	1	1	1	2	1	2	1	2	2	17.45	23.4957	53.0121	18.4556	1
WV-1290	Caucasia	Female	2	22	22.2849	0.833333	1298.23	3.11335	0	486.229	4	42.5	19	48	54.5	292	2.46538	1	2	2	1	1	2	1	1	1	9.4	39.6809	17.5017	26.5456	1
WV-1292	Caucasia	Female	2	31	22.9985	1	13176.3	4.11979	12411.1	38.1633	15	28	46	23	56	345	2.53782	1	1	1	1	1	1	1	1	1	13.2	17.3485	26.9525	27.0915	1
WV-1293	Caucasia	Female	2	30	22.9985	0.333333	1064.81	3.02727	84.8074	587.998	9	23	33	40	63	292	2.46538	1	1	1	1	1	3	3	1	1	13.21	6.81302	26.9525	7.8046	1
WV-1294	Caucasia	Male	1	19	18.1293	2.08333	1680	3.22531	0	0	7	14	35	56	56	266	2.42488	1	1	1	1	1	3	3	1	1	16.68	21.1631	45.2184	20.0803	1
WV-1295	Caucasia	Male	1	19	20.3768	1.91667	2004.62	3.30203	717.622	0	7	12	30	59	60	257	2.40993	1	2	2	1	1	1	1	1	1	17.19	31.6463	48.4342	11.8107	1
WV-1298	Caucasia	Male	1	24	23.3248	0.166667	450.96	2.65414	0	56.5383	6	21	23	48	70	263	2.41996	1	1	1	1	1	2	1	1	1	18.02	34.7947	58.3314	32.1442	1
WV-1299	Caucasia	Male	1	20	24.3898	1	2219.4	3.34624	522.979	744.42	7	25	32	18	86	285	2.45484	1	1	1	3	3	3	3	1	1	18.96	18.1435	65.7695	7.1445	1
WV-1300	Caucasia	Female	2	27	23.8692	3.66667	2854.72	3.45556	307.72	0	21	32	19	33	63	356	2.55145	1	2	2	1	1	2	1	1	1	11.3	30.531	23.4945	51.8196	1
WV-1301	Caucasia	Male	1	30	23.8159	1.66667	3633.8	3.56036	1527.53	763.266	13	15	51	19	70	314	2.49693	1	1	1	2	1	2	1	1	1	15.84	18.6869	55.0778	27.1466	1
WV-1303	Caucasia	Female	2	19	21.2547	1	3155.38	3.49905	2036.38	0	7	16	43	52	50	278	2.44404	1	1	1	1	1	2	1	1	1	10.98	21.3115	18.0465	24.1929	1
WV-1304	Caucasia	Female	2	39	28.5504	0.0833333	2147.65	3.33196	0	2063.65	0	32	44	22	70	276	2.44091	1	1	1	1	1	3	3	1	1	14.8	15.4054	20.5738	42.6627	1
WV-1307	Caucasia	Male	1	19	25.6302	1	2692.17	3.4301	0	1696.15	0	35	35	42	56	273	2.43616	1	1	1	2	1	3	3	1	1	23.18	34.1242	70.09	29.8607	1
FA-1808	Caucasia	Female	2	32	28.8393	#NULL!	#NULL!	#NULL!	#NULL!	#NULL!	#NULL!	#NULL!	#NULL!	#NULL!	#NULL!	#NULL!	#NULL!	0	1	1	1	1	1	1	1	1	#NULL!	#NULL!	#NULL!	#NULL!	0
FA-1817	Caucasia	Female	2	37	29.9116	#NULL!	#NULL!	#NULL!	#NULL!	#NULL!	#NULL!	#NULL!	#NULL!	#NULL!	#NULL!	#NULL!	#NULL!	0	2	2	1	1	1	1	1	1	#NULL!	#NULL!	#NULL!	#NULL!	0
FA-1818	Caucasia	Male	1	26	15.4947	#NULL!	#NULL!	#NULL!	#NULL!	#NULL!	#NULL!	#NULL!	#NULL!	#NULL!	#NULL!	#NULL!	#NULL!	0	2	2	1	1	1	1	1	1	#NULL!	#NULL!	#NULL!	#NULL!	0
FA-1830	Caucasia	Female	2	26	22.312	#NULL!	#NULL!	#NULL!	#NULL!	#NULL!	#NULL!	#NULL!	#NULL!	#NULL!	#NULL!	#NULL!	#NULL!	0	2	2	#NULL!	#NULL!	2	1	1	1	#NULL!	#NULL!	#NULL!	#NULL!	0
FA-1834	Caucasia	Female	2	39	30.9834	#NULL!	#NULL!	#NULL!	#NULL!	#NULL!	#NULL!	#NULL!	#NULL!	#NULL!	#NULL!	#NULL!	#NULL!	0	1	1	1	1	2	1	1	1	#NULL!	#NULL!	#NULL!	#NULL!	0
FA-1903	Caucasia	Female	2	22	27.8042	1	728	2.86213	0	0	0	18	40	62	48	244	2.38739	1	2	2	1	1	2	1	1	1	#NULL!	#NULL!	#NULL!	#NULL!	0
FL-1515	Caucasia	Female	2	21	23.7238	2.5	2807	3.44824	1030	0	7	14	49	42	56	280	2.44716	1	1	1	2	1	3	3	1	1	#NULL!	#NULL!	#NULL!	#NULL!	0
FL-1516	Caucasia	Female	2	20	22.8603	0	28	1.44716	0	0	0	9	72	32	55	258	2.41162	1	1	1	1	1	1	1	1	1	#NULL!	#NULL!	#NULL!	#NULL!	0
FL-1517	Caucasia	Female	2	19	20.7428	0.166667	280	2.44716	0	0	0	17	36	41	74	238	2.37658	1	1	1	1	1	3	3	1	1	#NULL!	#NULL!	#NULL!	#NULL!	0
FL-1520	Caucasia	Male	1	19	20.9465	2	2377.84	3.37618	0	949.843	23	24	19	56	46	350	2.54407	1	1	1	1	1	2	1	1	1	#NULL!	#NULL!	#NULL!	#NULL!	0
FL-1521	Caucasia	Female	2	19	25.9286	0.833333	792.413	2.89895	148.413	0	0	7	21	84	56	203	2.3075	1	1	1	1	1	3	3	1	1	#NULL!	#NULL!	#NULL!	#NULL!	0
FL-1524	Caucasia	Female	2	21	20.6575	1	1318.62	3.12012	257.249	165.374	14	60	24	14	56	382	2.58206	1	1	1	1	1	1	1	1	1	#NULL!	#NULL!	#NULL!	#NULL!	0
FL-1525	Caucasia	Female	2	18	21.4104	1	1208.58	3.08227	336.403	144.173	0	7	46	59	56	228	2.35793	1	1	1	1	1	2	1	1	1	#NULL!	#NULL!	#NULL!	#NULL!	0
FL-1526	Caucasia	Male	1	21	33.6312	0.25	675.499	2.82962	0	367.499	14	21	19	30	84	299	2.47567	1	1	1	2	1	3	3	1	1	#NULL!	#NULL!	#NULL!	#NULL!	0
FL-1528	Caucasia	Female	2	19	20.4961	1.5	1456	3.16316	0	0	0	28	32	25	83	256	2.40824	1	1	1	1	1	3	3	1	1	#NULL!	#NULL!	#NULL!	#NULL!	0
FL-1530	Caucasia	Female	2	20	#NULL!	0.5	547.48	2.73837	98.942	56.5383	0	4	82	26	56	258	2.41162	1	2	2	1	1	1	1	1	1	#NULL!	#NULL!	#NULL!	#NULL!	0
FL-1531	Caucasia	Female	2	19	#NULL!	#NULL!	#NULL!	#NULL!	#NULL!	#NULL!	#NULL!	#NULL!	#NULL!	#NULL!	#NULL!	#NULL!	#NULL!	0	1	1	2	1	3	3	1	1	#NULL!	#NULL!	#NULL!	#NULL!	0
FL-1544	Caucasia	Female	2	21	23.2947	2	4255.45	3.62895	2585.86	298.593	5	9	47	49	58	258	2.41162	1	1	1	1	1	3	3	1	1	#NULL!	#NULL!	#NULL!	#NULL!	0
FL-1545	Caucasia	Male	1	19	18.8775	3	3178.57	3.50223	0	279.158	56	12	12	32	56	484	2.68485	1	1	1	1	1	3	3	1	1	#NULL!	#NULL!	#NULL!	#NULL!	0
FL-1555	Caucasia	Female	2	29	20.4961	2	4764.56	3.67802	3280.22	141.346	9	15	30	58	56	273	2.43616	1	1	1	1	1	2	1	1	1	#NULL!	#NULL!	#NULL!	#NULL!	0
FL-1556	Caucasia	Female	2	29	29.0496	0.208333	420	2.62325	0	0	0	30	49	40	49	277	2.44248	1	2	2	1	1	1	1	1	1	#NULL!	#NULL!	#NULL!	#NULL!	0
FL-1560	Caucasia	Female	2	23	23.152	3	2677.5	3.42773	0	661.498	0	14	70	24	60	266	2.42488	1	1	1	1	1	3	3	1	1	#NULL!	#NULL!	#NULL!	#NULL!	0
FL-1562	Caucasia	Male	1	20	#NULL!	1	1396.9	3.14517	515.498	42.4037	6	12	43	61	46	265	2.42325	1	2	2	1	1	1	1	1	1	#NULL!	#NULL!	#NULL!	#NULL!	0
FL-1574	Caucasia	Female	2	22	#NULL!	0.166667	502.595	2.70122	25.4422	29.1525	0	31	9	58	70	239	2.3784	1	1	1	1	1	2	1	1	1	#NULL!	#NULL!	#NULL!	#NULL!	0
FL-1578	Caucasia	Female	2	20	21.6258	0.375	603.362	2.78058	103.889	149.473	6	16	22	38	86	252	2.4014	1	2	2	1	1	1	1	2	2	#NULL!	#NULL!	#NULL!	#NULL!	0
FL-1582	Caucasia	Female	2	34	35.1084	1	700	2.8451	0	0	0	14	56	49	49	252	2.4014	1	1	1	1	1	1	1	1	1	#NULL!	#NULL!	#NULL!	#NULL!	0
FL-1590	Caucasia	Male	1	23	27.0214	#NULL!	#NULL!	#NULL!	#NULL!	#NULL!	#NULL!	#NULL!	#NULL!	#NULL!	#NULL!	#NULL!	#NULL!	0	1	1	1	1	2	1	1	1	#NULL!	#NULL!	#NULL!	#NULL!	0
FL-1608	Caucasia	Male	1	19	24.8481	3	4010.99	3.60325	1911.99	0	7	21	42	49	49	287	2.45788	1	1	1	2	1	2	1	1	1	#NULL!	#NULL!	#NULL!	#NULL!	0
FL-1623	Caucasia	Male	1	20	17.3814	0.333333	844.844	2.92678	0	508.844	8	22	36	40	62	288	2.45939	1	1	1	2	1	2	1	1	1	#NULL!	#NULL!	#NULL!	#NULL!	0
FL-1627	Caucasia	Male	1	21	22.371	1	892.096	2.95041	178.096	0	2	28	21	35	82	255	2.40654	1	1	1	1	1	2	1	1	1	#NULL!	#NULL!	#NULL!	#NULL!	0
FL-1629	Caucasia	Female	2	25	#NULL!	0.208333	6248.59	3.79578	5997.59	0	9	17	31	55	56	278	2.44404	1	1	1	1	1	3	3	1	1	#NULL!	#NULL!	#NULL!	#NULL!	0
FL-1632	Caucasia	Female	2	20	20.1086	2	1423.32	3.1533	0	23.322	0	26	35	59	48	255	2.40654	1	1	1	1	1	1	1	1	1	#NULL!	#NULL!	#NULL!	#NULL!	0
FL-1642	Caucasia	Male	1	19	#NULL!	1.25	1667.75	3.22213	772.747	0	11	0	31.5	70	55.5	254.5	2.40569	1	2	2	#NULL!	#NULL!	2	1	1	1	#NULL!	#NULL!	#NULL!	#NULL!	0
HH-009	Caucasia	Female	2	26	22.9169	1	1050	3.02119	294.999	0	0	17.5	38.5	49	63	241.5	2.38292	1	2	2	1	1	1	1	1	1	#NULL!	#NULL!	#NULL!	#NULL!	0
HH-015	Caucasia	Female	2	25	27.3551	#NULL!	#NULL!	#NULL!	#NULL!	#NULL!	#NULL!	#NULL!	#NULL!	#NULL!	#NULL!	#NULL!	#NULL!	0	1	1	2	1	3	3	1	1	#NULL!	#NULL!	#NULL!	#NULL!	0
HH-028	Caucasia	Female	2	37	19.827	1	765.288	2.88382	0	57.9517	7	22	43	47	49	290	2.4624	1	1	1	2	1	2	1	1	1	#NULL!	#NULL!	#NULL!	#NULL!	0
HH-052	Caucasia	Female	2	32	20.7833	0.416667	529.005	2.72346	0	53.0046	4	15	25	78	46	243	2.38561	1	1	1	1	1	3	3	1	1	#NULL!	#NULL!	#NULL!	#NULL!	0
HH-067	Caucasia	Male	1	23	25.2506	#NULL!	#NULL!	#NULL!	#NULL!	#NULL!	#NULL!	#NULL!	#NULL!	#NULL!	#NULL!	#NULL!	#NULL!	0	2	2	1	1	2	1	1	1	#NULL!	#NULL!	#NULL!	#NULL!	0
IR-2127	Caucasia	Female	2	28	18.0246	0	1036	3.01536	979.996	0	2	27.5	62	11	65.5	295	2.46982	1	1	1	2	1	2	1	1	1	#NULL!	#NULL!	#NULL!	#NULL!	0
IR-2128	Caucasia	Male	1	23	24.1134	1	2386.66	3.37779	1434.66	0	12	42	42.5	16	55.5	354.5	2.54962	1	1	1	1	1	2	1	1	1	#NULL!	#NULL!	#NULL!	#NULL!	0
IR-2174	Caucasia	Male	1	24	#NULL!	#NULL!	#NULL!	#NULL!	#NULL!	#NULL!	#NULL!	#NULL!	#NULL!	#NULL!	#NULL!	#NULL!	#NULL!	0	1	1	2	1	2	1	1	1	#NULL!	#NULL!	#NULL!	#NULL!	0
IR-2177	Caucasia	Male	1	29	#NULL!	#NULL!	#NULL!	#NULL!	#NULL!	#NULL!	#NULL!	#NULL!	#NULL!	#NULL!	#NULL!	#NULL!	#NULL!	0	1	1	1	1	3	3	1	1	#NULL!	#NULL!	#NULL!	#NULL!	0
IR-2194	Caucasia	Male	1	20	25.2506	#NULL!	#NULL!	#NULL!	#NULL!	#NULL!	#NULL!	#NULL!	#NULL!	#NULL!	#NULL!	#NULL!	#NULL!	0	1	1	#NULL!	#NULL!	#NULL!	#NULL!	#NULL!	#NULL!	#NULL!	#NULL!	#NULL!	#NULL!	0
IR-2218	Caucasia	Male	1	24	25.0854	#NULL!	#NULL!	#NULL!	#NULL!	#NULL!	#NULL!	#NULL!	#NULL!	#NULL!	#NULL!	#NULL!	#NULL!	0	1	1	1	1	3	3	1	1	#NULL!	#NULL!	#NULL!	#NULL!	0
IR-2232	Caucasia	Female	2	28	22.4904	0.0833333	2684.22	3.42882	2544.22	0	3	2.25	3.5	96.75	62.5	191	2.28103	1	3	2	1	1	1	1	1	1	#NULL!	#NULL!	#NULL!	#NULL!	0
MA-683	Caucasia	Male	1	19	27.3167	2	3320.15	3.52116	0	1696.15	5	14	14	78	57	235	2.37107	1	2	2	1	1	1	1	1	1	#NULL!	#NULL!	#NULL!	#NULL!	0
MA-686	Caucasia	Female	2	22	#NULL!	#NULL!	#NULL!	#NULL!	#NULL!	#NULL!	#NULL!	#NULL!	#NULL!	#NULL!	#NULL!	#NULL!	#NULL!	0	1	1	1	1	2	1	1	1	#NULL!	#NULL!	#NULL!	#NULL!	0
MA-721	Caucasia	Male	1	21	#NULL!	3	2248.41	3.35188	0	148.413	0	14	33.5	71.5	49	229.5	2.36078	1	2	2	1	1	2	1	1	1	#NULL!	#NULL!	#NULL!	#NULL!	0
MA-724	Caucasia	Male	1	22	19.1284	#NULL!	#NULL!	#NULL!	#NULL!	#NULL!	#NULL!	#NULL!	#NULL!	#NULL!	#NULL!	#NULL!	#NULL!	0	1	1	2	1	3	3	1	1	#NULL!	#NULL!	#NULL!	#NULL!	0
MA-755	Caucasia	Female	2	29	18.651	0.5	678.225	2.83137	169.615	116.61	7	9	35	57.5	59.5	256	2.40824	1	1	1	1	1	2	1	1	1	#NULL!	#NULL!	#NULL!	#NULL!	0
MA-757	Caucasia	Female	2	#NULL!	21.9674	#NULL!	#NULL!	#NULL!	#NULL!	#NULL!	#NULL!	#NULL!	#NULL!	#NULL!	#NULL!	#NULL!	#NULL!	0	1	1	1	1	2	1	1	1	#NULL!	#NULL!	#NULL!	#NULL!	0
MA-758	Caucasia	Male	1	22	25.0568	#NULL!	#NULL!	#NULL!	#NULL!	#NULL!	#NULL!	#NULL!	#NULL!	#NULL!	#NULL!	#NULL!	#NULL!	0	2	2	1	1	1	1	1	1	#NULL!	#NULL!	#NULL!	#NULL!	0
MI-1010	Caucasia	Female	2	22	#NULL!	#NULL!	#NULL!	#NULL!	#NULL!	#NULL!	#NULL!	#NULL!	#NULL!	#NULL!	#NULL!	#NULL!	#NULL!	0	1	1	1	1	3	3	1	1	#NULL!	#NULL!	#NULL!	#NULL!	0
MI-1032	Caucasia	Female	2	20	#NULL!	#NULL!	#NULL!	#NULL!	#NULL!	#NULL!	#NULL!	#NULL!	#NULL!	#NULL!	#NULL!	#NULL!	#NULL!	0	1	1	1	1	1	1	1	1	#NULL!	#NULL!	#NULL!	#NULL!	0
MI-1046	Caucasia	Female	2	20	30.2831	1	784	2.89432	0	0	0	35	60	45	28	298	2.47422	1	1	1	1	1	2	1	1	1	#NULL!	#NULL!	#NULL!	#NULL!	0
MI-924	Caucasia	Male	1	24	21.1151	#NULL!	#NULL!	#NULL!	#NULL!	#NULL!	#NULL!	#NULL!	#NULL!	#NULL!	#NULL!	#NULL!	#NULL!	0	1	1	1	1	2	1	1	1	#NULL!	#NULL!	#NULL!	#NULL!	0
MI-949	Caucasia	Female	2	22	#NULL!	#NULL!	#NULL!	#NULL!	#NULL!	#NULL!	#NULL!	#NULL!	#NULL!	#NULL!	#NULL!	#NULL!	#NULL!	0	1	1	1	1	2	1	3	2	#NULL!	#NULL!	#NULL!	#NULL!	0
MI-950	Caucasia	Male	1	35	#NULL!	#NULL!	#NULL!	#NULL!	#NULL!	#NULL!	#NULL!	#NULL!	#NULL!	#NULL!	#NULL!	#NULL!	#NULL!	0	3	2	1	1	1	1	1	1	#NULL!	#NULL!	#NULL!	#NULL!	0
MI-970	Caucasia	Female	2	21	#NULL!	#NULL!	#NULL!	#NULL!	#NULL!	#NULL!	#NULL!	#NULL!	#NULL!	#NULL!	#NULL!	#NULL!	#NULL!	0	1	1	2	1	2	1	1	1	#NULL!	#NULL!	#NULL!	#NULL!	0
MI-991	Caucasia	Male	1	18	#NULL!	#NULL!	#NULL!	#NULL!	#NULL!	#NULL!	#NULL!	#NULL!	#NULL!	#NULL!	#NULL!	#NULL!	#NULL!	0	1	1	1	1	2	1	3	2	#NULL!	#NULL!	#NULL!	#NULL!	0
MI-996	Caucasia	Female	2	32	22.6529	#NULL!	#NULL!	#NULL!	#NULL!	#NULL!	#NULL!	#NULL!	#NULL!	#NULL!	#NULL!	#NULL!	#NULL!	0	1	1	2	1	2	1	1	1	#NULL!	#NULL!	#NULL!	#NULL!	0
UC-316	Caucasia	Female	2	24	#NULL!	#NULL!	#NULL!	#NULL!	#NULL!	#NULL!	#NULL!	#NULL!	#NULL!	#NULL!	#NULL!	#NULL!	#NULL!	0	1	1	1	1	1	1	1	1	#NULL!	#NULL!	#NULL!	#NULL!	0
UC-335	Caucasia	Male	1	35	33.7485	2	6190.54	3.79173	0	4296.91	11	23	56	31	47	325	2.51188	1	1	1	1	1	1	1	2	2	#NULL!	#NULL!	#NULL!	#NULL!	0
UC-369	Caucasia	Female	2	22	21.9377	3.66667	2744	3.43838	0	0	0	19	56	42	51	262	2.4183	1	1	1	1	1	2	1	#NULL!	#NULL!	#NULL!	#NULL!	#NULL!	#NULL!	0
UC-398	Caucasia	Female	2	19	25.2914	#NULL!	#NULL!	#NULL!	#NULL!	#NULL!	#NULL!	#NULL!	#NULL!	#NULL!	#NULL!	#NULL!	#NULL!	0	1	1	1	1	2	1	1	1	#NULL!	#NULL!	#NULL!	#NULL!	0
UC-415	Caucasia	Female	2	#NULL!	27.7981	1.5	2226	3.34752	588.998	293.999	0	16	45	56	51	245	2.38917	1	1	1	2	1	3	3	1	1	#NULL!	#NULL!	#NULL!	#NULL!	0
UC-431	Caucasia	Male	1	36	22.0447	#NULL!	#NULL!	#NULL!	#NULL!	#NULL!	#NULL!	#NULL!	#NULL!	#NULL!	#NULL!	#NULL!	#NULL!	0	2	2	1	1	1	1	1	1	#NULL!	#NULL!	#NULL!	#NULL!	0
UC-433	Caucasia	Female	2	21	24.208	1	961.894	2.98313	9.8942	0	0	4	42	56	66	218	2.33846	1	1	1	1	1	2	1	1	1	#NULL!	#NULL!	#NULL!	#NULL!	0
UC-455	Caucasia	Female	2	19	26.023	#NULL!	#NULL!	#NULL!	#NULL!	#NULL!	#NULL!	#NULL!	#NULL!	#NULL!	#NULL!	#NULL!	#NULL!	0	1	1	1	1	2	1	1	1	#NULL!	#NULL!	#NULL!	#NULL!	0
UC-457	Caucasia	Male	1	21	24.4097	2.5	3317.46	3.52081	0	1413.46	7	14	35	56	56	266	2.42488	1	1	1	1	1	2	1	1	1	#NULL!	#NULL!	#NULL!	#NULL!	0
WV-1239	Caucasia	Female	2	29	29.2838	#NULL!	#NULL!	#NULL!	#NULL!	#NULL!	#NULL!	#NULL!	#NULL!	#NULL!	#NULL!	#NULL!	#NULL!	0	1	1	2	1	3	3	1	1	#NULL!	#NULL!	#NULL!	#NULL!	0
WV-1244	Caucasia	Female	2	18	32.3942	#NULL!	#NULL!	#NULL!	#NULL!	#NULL!	#NULL!	#NULL!	#NULL!	#NULL!	#NULL!	#NULL!	#NULL!	0	#NULL!	#NULL!	1	1	2	1	1	1	#NULL!	#NULL!	#NULL!	#NULL!	0
WV-1247	Caucasia	Female	2	18	34.9229	#NULL!	#NULL!	#NULL!	#NULL!	#NULL!	#NULL!	#NULL!	#NULL!	#NULL!	#NULL!	#NULL!	#NULL!	0	2	2	1	1	1	1	1	1	#NULL!	#NULL!	#NULL!	#NULL!	0
WV-1253	Caucasia	Male	1	21	20.5795	#NULL!	#NULL!	#NULL!	#NULL!	#NULL!	#NULL!	#NULL!	#NULL!	#NULL!	#NULL!	#NULL!	#NULL!	0	2	2	1	1	2	1	1	1	#NULL!	#NULL!	#NULL!	#NULL!	0
WV-1256	Caucasia	Male	1	33	30.2446	#NULL!	#NULL!	#NULL!	#NULL!	#NULL!	#NULL!	#NULL!	#NULL!	#NULL!	#NULL!	#NULL!	#NULL!	0	1	1	1	1	1	1	1	1	#NULL!	#NULL!	#NULL!	#NULL!	0
WV-1275	Caucasia	Female	2	27	27.2893	2	1344	3.1284	0	0	7	60	19	26	56	342	2.53403	1	2	2	1	1	1	1	1	1	#NULL!	#NULL!	#NULL!	#NULL!	0
WV-1276	Caucasia	Female	2	34	18.9492	#NULL!	#NULL!	#NULL!	#NULL!	#NULL!	#NULL!	#NULL!	#NULL!	#NULL!	#NULL!	#NULL!	#NULL!	0	1	1	1	1	3	3	1	1	#NULL!	#NULL!	#NULL!	#NULL!	0
WV-1297	Caucasia	Female	2	19	20.7673	#NULL!	#NULL!	#NULL!	#NULL!	#NULL!	#NULL!	#NULL!	#NULL!	#NULL!	#NULL!	#NULL!	#NULL!	0	1	1	1	1	2	1	1	1	#NULL!	#NULL!	#NULL!	#NULL!	0
